# Supplementary material for: Prediction model for cardiovascular events or all-cause mortality in incident dialysis patients
Source: PLoS One. 2019 Aug 22;14(8):e0221352. doi: 10.1371/journal.pone.0221352 (PMC6705850; doi:10.1371/journal.pone.0221352)
Supplement: S1 Dataset — (XLSX) [file pone.0221352.s001.xlsx]

## Sheet: Sheet1
No	Age	sex	Primary kidney disease	BMI	DM	Cancer	Af	Barthel Index	Nephrology Care	CAD	Stroke	ACEI/ARB	VDRA	P binder	steroid	Dialysis modality	SBP	DBP	Aortic Calcification	WBC	RBC	Hb	Ht	Plt	TP	Alb	AST	ALT	LDH	ALP	UA	BUN	Cr	eGFR	Na	K	Cl	Ca	Adjusted Ca	P	TSAT	Ferritin	BNP	CRP	iPTH	HBsAg	HCV	All-cause death	CV death
1	71	1	NSC	25.7484	1	0	0	70	2269	1	0	1	1	0	0	1	162	78	1	6500	369	11.2	33.8	17	7.41	4.06	8	6	204	261	5	113.9	13.92	3.20147	135	5.7	103	9	9	7.7	39.5349	73	185.4		74	0	0	1	0
2	78	1	NSC	17.9156	1	0	0	70	1562	1	0	1	0	0	0	1	140	66	1	4000	304	10	29.6	7.5	6.37	3.45	13	10	180	211	5.13	67.5	8.4	5.41513	135	4.6	107	8.3	8.85	4.8	47.549	268	596		542	0	0	1	0
3	80	1	NSC	15.5736	0	0	0	55	22	0	1	1	0	0	0	1	152	80	1	4500	307	9.5	29	23.8	5.45	2.27	25	4	318	272	10.03	51.8	8.02	5.6552	141	4.1	105	8.1	9.83	3.8	30.4348	91		6.64		0	0	1	0
4	79	1	CGN	20.7625	0	0	0	0	79	1	0	0	0	0	0	1	128	60	1	6200	335	10.6	31.9	11.2	4.35	1.54	18	4	245	165	7.03	74.5	6.94	6.64868	139	4.1	109	7.7	10.16	5.4			2837.1	8.38		0	0	1	1
5	69	1	Others	25.8834	1	0	0	100	2	0	0	0	0	0	1	1	152	76	0	10000	322	9.5	26.6	30	7.06	3.11	12	19	170		9.76	147.9	13.48	3.34327	128	5	103	8.1	8.99	6.8	24.2424	744	165.1	14.82	350	0	0	0	0
6	70	2	NSC	22.6562	1	0	0	100	1170	0	0	1	0	0	0	1	172	70	1	6400	402	11.1	33.5	20.2	7.48	4.23	15	9	284	147	8.5	85.5	10.53	3.22379	134	5.2	108	8.1	8.1	5.6	21.5768	38	241.3	0.27	263	0	0	0	0
7	82	1	DMN	23.9545	1	0	0	100	837	0	0	1	0	0	1	1	208	104	1	5500	336	9	27.3	14.8	6.9	3.32	16	15	336	216	8.39	96.8	10.07	4.37747	137	5.1	110	8	8.68	3.6	44.6809	398	702	0.2	239	0	0	1	1
8	52	1	CGN	22.6489	0	0	0	100	0	0	0	1	0	0	0	1	194	137	0	11400	293	10	28.5	9.5	5.55	3	26	31	498	255	9.62	81.7	9	5.64115	138	4.8	112	6.8	7.8	7.2	43.7811	358	1054.3	0.89	398	0	1	0	0
9	67	1	DMN	23.2188	1	0	0	100	2288	0	0	1	0	0	1	1	164	72	1	13100	316	9	28.8	28.2	6.32	2.85	16	9	487	267	11.21	77.9	10.2	4.57414	141	4.8	115	7.7	8.85	5.6	15.7576	64	483.4	1.79	317	0	0	0	0
10	62	2	PKD	23.1517	0	0	0	100	1482	0	0	1	1	1	0	1	138	84	1	3300	335	9.7	30.9	14.9	6.23	3.72	20	10	227	193	7.7	89.8	8.65	4.13937	141	4.5	108	8.8	9.08	5.3	8.58209	14	133.5	0.2	824	0	0	0	0
11	79	1	NSC	24.1908	0	0	0	100	630	0	1	1	1	1	0	1	168	80	1	6200	254	7.6	23.7	14.6	6.22	3.76	11	7	202	145	9.27	101.1	9.03	4.98494	139	4	101	8.7	8.94	4	9.91736	71	255.8	0.2	54	0	0	0	0
12	72	2	NSC	18.1569	0	0	0	100	2192	0	1	0	1	0	0	1	116	70	1	6500	199	6.4	20	25.5	6.92	3.95	13	9	207	370	6.87	113.3	6.66	5.2785	140	4.8	107	9.4	9.45	6.7	23.6111	314		2.14	79	0	0	1	0
13	70	1	Others	21.6344	0	0	0	100	192	1	0	0	0	0	0	1	182	72	0	10200	278	8.2	22.6	13.9	5	2.34	19	9	199	119	6.76	86.3	9.75	4.74556	135	4.2	111	7.7	9.36	5.3				14.95		0	0	0	0
14	43	1	DMN	24.2436	1	0	0	100	0	0	0	1	0	1	0	1	154	78	0	18800	229	7.4	21.7	27.9	5.1	2.22	25	17	307			65.2	6.24	8.89333	145	5.6	119	8.3	10.08					12.46		0	0	0	0
15	70	1	NSC	28.4375	0	0	0	60	380	0	0	1	0	0	0	1	168	68	0	6500	198	6.6	19	12.4	5.57	3.33	19	20	249	219	5.9	84.3	9.38	4.95072	140	6.1	115	8	8.67	6.2	14.7059	39	612.8	0.76	438	0	0	0	0
16	72	1	NSC	24.1301	0	0	0	100	3433	0	1	1	0	0	0	1	144	82	0	7800	325	9.6	29	17.2	6.16	3.73	24	26	309	400	6.86	110.5	10.69	4.25643	135	5.5	102	7.2	7.47	6.6	48.9209	130	143.3	0.2	751	0	0	0	0
17	73	1	NSC	25.9488	1	0	0	50	8	0	0	1	0	0	0	1	138	66	1	6300	261	7.8	23.4	17	6.01	2.84	14	10	203	237	9.85	102.7	8.45	5.48336	135	5.4	104	8.1	9.26	5.8	21.9653	225	35.8	2.93	242	0	0	1	0
18	47	2	DMN	45	1	0	0	90	0	0	0	0	0	0	0	1	132	68	0	6600	228	6.1	19	13.7	6.86	2.36	12	8	266	315	9.28	126.3	11.32	3.33923	143	5.3	112	5.8	7.44	12	4.2654	22	800.8	4.24	553	0	0	0	0
19	50	2	CGN	23.0435	0	0	0	100	28	0	1	0	0	0	0	1	156	104	0	5700	276	7.8	25.1	29.6	6.07	3.55	13	8	182	776	10.04	96.1	8.11	4.72469	138	5.3	105	9.4	9.85	7.5	12.1849	12	23.9		4569	0	0	0	0
20	65	1	DMN	23.3486	1	0	1	100	2090	1	0	0	1	1	0	1	112	68	0	6000	326	10	30.5	12.6	6.43	3.63	33	37	240	835	9.55	106.7	8.81	5.41617	137	3.5	105	9.8	10.17	4.2	12.2047	695	1843.5	0.34	17	0	0	1	1
21	62	1	DMN	23.0178	1	0	0	100	896	1	1	1	0	1	0	1	112	64	1	6000	306	8.1	24.8	13	5.61	3.05	8	8	242	174	11.31	103.6	9.24	5.21123	141	4.2	108	7	7.95	7	12.9151	19	1072.4	0.72	602	0	0	1	0
22	47	1	DMN	19.1001	1	0	0	100	0	0	1	0	0	0	0	1	170	80	0	9200	152	5	15.6	25.6	5.7	3.14	45	47	654	808	12.93	133.9	13.93	3.60103	140	5.1	106	5.8	6.66	7.6	12.963	232	1776.6	8.26	465	0	0	1	1
23	79	1	NSC	22.7734	1	0	0	80	1459	0	1	1	0	0	0	1	138	70	1	3600	267	7.2	22.1	12.1	5.41	3.34	13	9	201	201	7.05	107.6	4.94	9.64374	139	5.6	113	7.6	8.26	5.3	87.2881	28	132.9	0.2	148	0	0	1	0
24	44	2	CGN	19.1887	0	0	0	100	5	0	0	0	0	0	0	1	144	80	0	7600	207	7.1	21	19.4	6.15	3.47	21	55	342	303	8.16	87.6	9.27	4.23438	142	4.3	109	6.2	6.73	6.3		21	192.9	0.2	810	0	0	0	0
25	79	1	CGN	29.1263	1	0	1	100	1884	0	0	1	0	0	0	1	118	78	1	4600	240	7.7	23	17.6	6.43	3.14	18	15	226	181	8.95	64.1	5.9	7.94092	143	4.4	109	8.2	9.06	1.9	26.7327	194	314.2	0.57	293	0	0	0	0
26	63	1	NSC	25.1651	0	0	0	100	698	0	0	1	1	0	0	1	176	102	0	2700	308	9.2	27.5	7.3	5.96	3.51	19	11	245	242	6.71	103.8	17.16	2.63529	137	5.9	104	7.6	8.09	9.7	88.1081	579	212	0.2	614	0	0	0	0
27	63	1	DMN	26.8359	1	0	0	100	84	0	0	1	1	1	0	1	164	80	1	10200	355	9.4	29.3	23.4	5.66	3.47	15	12	344	180	6.13	132.2	14.57	3.15186	136	5.6	100	11.4	11.93	5.7	11.7188	39	159.7	0.2	5	0	0	1	0
28	90	1	NSC	18.9873	0	0	0	45	1959	0	1	1	0	0	0	1	118	68	1	4100	303	10.2	30.2	13.1	6.49	3.5	33	21	300	281	9.63	85.1	5.2	8.78267	141	5.1	112	7.9	8.4	4.9	28.3465	66	4469	0.2	617	0	0	1	0
29	63	2	PKD	25.7639	0	0	0	100	265	0	0	0	0	1	0	1	134	75	0	3600	224	6.5	19.2	12.3	4.92	2.54	21	16	216	438	10.82	98.9	7.71	4.67302	132	3.7	95	7.2	8.66	4.5	7	148		5.55	744	0	0	1	1
30	71	1	CGN	26.0709	0	0	0	100	2457	0	0	1	1	1	0	1	170	98	0	6400	296	8.6	26.6	18.4	5.72	3.01	17	14	315	246	8.37	84.4	7.2	6.5852	140	4.2	108	8.1	9.09	5.9	15.4867	145		0.63	160	0	0	0	0
31	44	1	DMN	35.6996	1	0	0	100	994	0	0	1	1	1	0	1	154	76	0	4200	274	7.5	23.3	13.4	7.22	3.94	18	11	291	240	9.72	153.3	9.19	5.78447	134	5.1	105	7.3	7.36	8.7	11.2281	51	871.1	0.2	137	0	0	0	0
32	88	1	NSC	19.1887	0	0	0	45	274	0	0	0	0	1	0	1	187	75	0	2500	304	9.5	28.5	11.4	6.22	3.56	25	16	263	177	6.89	83.6	7.21	6.18236	141	5.8	117	6	6.44	6.6	83.8095	145	795.9	0.2	417	0	0	0	0
33	86	1	NSC	21.8998	0	0	0	50	286	0	0	0	0	0	0	1	142	74	0	4200	318	10.2	30.8	9.2	6.74	3.86	20	16	294	169	8.54	112.2	5.95	7.67855	142	5.3	114	7.9	8.04	7.2	40.4181	147	872.6	0.2	512	0	0	1	1
34	81	1	Others	17.9464	0	0	0	40	579	0	0	0	0	0	0	1	122	62	1	7100	351	9.7	29.6	12	5.56	2.59	27	25	424	417	7.28	122.8	11.97	3.63606	143	4.5	107	5.9	7.31	11.4	42.5806	114	182	2.92	233	0	0	1	0
35	21	1	Others	14.2921	0	0	0	80	0	0	0	0	1	1	0	1	134	62	0	5100	511	13.8	40.4	15.3	6.22	3.6	14	13	396	238	13.03	193.9	11.22	5.74953	127	3.1	71	6.4	6.8	11		66		3.17	93	0	0	0	0
36	78	1	CGN	21.9328	0	0	0	65	4228	0	0	0	0	0	0	1	128	78	0	6400	307	9.5	29.8	12.6	5.91	3.16	23	15	301	229	5.1	88.2	7.67	5.98142	136	5.3	107	8.4	9.24	7.1	6.36364	135	1876.4	9.65	458	0	0	0	0
37	82	1	Others	25.4356	0	0	0	50	1744	0	0	0	1	1	0	1	178	70	0	5000	363	10.6	31.5	12.6	6.51	3.12	29	18	348	321	6.87	95.4	6.83	6.69393	141	4.7	111	7.6	8.48	4.8	39.4286	170	306.6	0.71	257	0	0	1	1
38	74	2	DMN	29.4828	1	0	0	100	1743	1	0	1	0	0	0	1	144	58	0	4600	286	8.5	26.2	17.1	5.35	2.47	20	5	316	243	10.62	68.3	7.73	4.44947	140	5.6	110	7.5	9.03	5.3	16.4634	84	317	0.2	632	0	0	1	0
39	87	1	NSC	15.6226	0	0	0	35	0	1	0	1	0	0	0	1	121	47	1	14700	288	10	29.3	6.7	5.83	2.74	87	110	1643		5.03	66	6.4	7.06641	133	4.8	98							13.25		0	0	1	1
40	78	1	NSC	22.5135	0	0	0	100	1457	0	0	1	0	0	0	1	158	84	0	4700	313	9	27.1	12.6	5.07	3.09	19	4	275	196	9.97	99.5	9.64	4.6579	138	4.3	108	7.8	8.71	6.9	13.5246	59		0.2	197	0	0	0	0
41	70	1	NSC	20.6255	0	0	0	40	401	0	1	1	1	0	0	1	148	82	0	3500	288	8.4	26.2	9.3	6.04	3.2	36	11	504	207	15.76	67.6	7.57	6.25933	144	2.3	99	7.6	8.4	5.6	20.1878	294	281.6	1.34	170	0	0	1	1
42	76	2	DMN	24.415	1	0	0	40	26	1	0	0	0	0	1	1	95	51	1	16700	299	9.3	29.5	13	6.01	3.19	132	54	401	600	7.15	66.3	4.41	8.159	139	4.6	101	8.3	9.11	4	6.69856	645	3615.2	5.84	635	0	0	0	0
43	66	2	Others	16.9743	0	0	0	100	74	0	0	0	0	0	0	1	138	50	1	4200	366	11.1	33.3	18.7	6.59	3.4	21	36	172	466	10.4	65.1	5.38	6.83536	138	4	101	8.3	8.9	4.9				0.87		0	0	0	0
44	62	1	DMN	24.5674	1	0	0	100	350	0	0	1	1	0	0	1	168	82	1	7400	309	9.4	28	26.9	6.01	2.99	22	21	285	312	7.36	79.7	7.28	6.76416	132	5.5	103	8.2	9.21	5.6	20	136	579.6	1.16	129	0	0	0	0
45	41	1	CGN	28.6196	0	0	0	100	12	0	0	0	0	1	0	1	112	74	0	7500	302	9.1	26.5	22.3	6.55	3.75	43	15	287	231	12.62	117.7	17.21	2.97159	132	3.6	97	7.1	7.35	9.8	15.122	326	28.9	5.97	366	0	0	0	0
46	74	1	DMN	27.4678	1	0	0	50	2338	1	0	0	0	0	0	1	178	90	0	6100	306	8.8	27.3	16.7	5.12	2.62	20	11	356	173	7.16	72.3	12.13	3.6778	137	4.7	111	7.7	9.08	4.1				0.2	384	0	1	0	0
47	72	1	NSC	18.5891	0	0	0	100	3157	0	0	0	1	0	0	1	120	62	0	4200	320	10.2	30.4	23.6	5.02	3.01	11	12	237	226	7.88	97.5	11.14	4.06869	136	4.5	111	7.6	8.59	5.5	7.59494	17	133.7	0.2	194	0	0	0	0
48	86	2	NSC	17.9082	0	1	0	40	20	0	1	0	0	0	0	1	136	70	0	6700	282	8.3	25.1	30.2	5.36	3.16	18	7	509	178	9.26	117.5	5.03	6.81914	140	5.3	114	7.8	8.64	5.2	58.6735	646	294.7	0.2	277	0	0	1	1
49	68	2	Others	26.3583	0	1	0	100	0	0	0	0	0	0	0	1	148	65	1	4200	302	9.7	27.6	14.9	6.72	3.53	69	30	379	608	17.98	86.2	7.16	4.95726	125	3.9	96	7.5	7.97	7	34.8936	245		0.25		0	0	1	0
50	95	1	NSC	23.0638	0	0	0	55	254	1	1	1	0	0	0	1	138	54	1	4900	240	7.1	21.6	21.5	5.66	2.66	15	4	197	164	14.54	106.8	6.88	6.3661	138	3.8	94	7.8	9.14	7.8	16.5714	121	598.5	2.53	288	0	0	1	0
51	77	1	NSC	20.3708	1	0	0	55	306	1	0	0	0	0	0	1	218	67	1	10100	337	9.5	28.2	17.1	6.63	3.51	31	36	342	365	6.45	117.8	13.48	3.23965	133	5.4	105	6.9	7.39	7.1	28.1553		505.2	0.2	359	0	0	1	1
52	82	1	DMN	21.8241	1	0	1	50	287	0	1	1	0	0	0	1	122	70	1	6200	333	9.6	28.1	14.9	6.6	3.75	22	17	265	255	5.44	110	6.75	6.78077	134	4.5	101	9.1	9.35	4.7	29.0076	177	361.4	1.08	293	0	0	1	0
53	50	2	Unkown	17.6255	1	0	0	100	864	0	0	1	0	0	0	2	112	66	0	3200	302	9.7	28.2	3.4	6.08	2.53	101	51	312	262	13.32	82	7.24	5.34919	134	3.8	99	7.9	9.37	6.2	49.4681	236	55.7	0.2	349	0	1	0	0
54	78	1	CGN	20.8194	0	0	1	40	4607	0	0	1	0	0	0	1	140	78	0	3500	309	8.4	26.1	15	5.54	2.92	19	9	234	298	9.79	104.6	6.64	7.00356	140	5.4	112	7.5	8.58	6.6	13.4021	34	278.1	1.57	664	0	0	0	0
55	59	1	DMN	28.5956	1	0	0	65	708	0	1	1	0	0	0	1	154	85	0	5800	290	9.1	26.6	12.5	6.84	3.46	14	8	214	265	8.25	73.6	9.34	5.22405	137	5	112	7.6	8.14	5.3	30.4933	152	64.3	0.2	467	0	1	0	0
56	62	1	NSC	26.1038	0	0	0	100	4470	1	0	1	1	1	0	1	120	74	0	4200	297	10.2	29.3	13.1	5.88	4.05	8	9	130	260	8.25	58.9	8.38	5.79904	127	5.2	96	8.7	8.7	5	47.2656	46	456	0.2	422	0	0	1	1
57	51	2	DMN	34.9762	1	0	0	100	39	0	0	1	0	0	0	1	146	78	0	6800	331	9.1	27.6	25.7	5.68	2.8	18	11	309	182	9.28	70	11.88	3.09403	141	3.2	107	5.9	7.1	5.7	15.873	122	109.1	0.23	409	0	0	0	0
58	75	1	CGN	24.2009	0	0	0	100	3774	0	0	1	0	0	0	1	106	58	0	5200	324	10.6	30.4	24.7	6.61	3.73	21	7	193	334	7.72	148.8	10.22	4.41896	133	3.7	100	9	9.27	8.7	34.0081	110	16.6	0.2	678	0	0	0	0
59	64	1	Unkown	23.2318	0	1	0	100	1274	0	0	0	1	1	0	1	156	88	0	5100	273	8.7	25	15.4	5.46	3.42	15	6	249	265	9.29	113.9	10.14	4.66469	133	4.3	97	6.8	7.38	8.6	10.8787	60	255.1	2.08	1428	0	0	0	0
60	42	1	DMN	23.8111	1	0	0	100	334	1	0	1	0	0	0	1	128	68	0	4600	294	8.6	24.9	22.3	6.24	3.33	18	7	221	186	12.83	62.5	9.04	5.96872	137	5.1	109	7.7	8.37	7	13.1313	185	1271.4	0.23	416	0	0	0	0
61	78	1	DMN	22.8105	1	0	0	100	1210	0	0	1	0	0	0	1	166	75	1	5500	287	8.8	25.6	19.7	7.26	3.26	20	9	181	350	8.98	93	7.47	6.15684	134	3.5	103	8.6	9.34	4.9	33.3333	151	149.4	1.24	171	0	0	0	0
62	59	1	CGN	20.8984	0	0	0	100	286	0	0	0	0	0	0	1	162	90	0	6800	335	10.3	31.5	16.5	5.7	3.78	20	11	337	179	11.3	97.7	10.45	4.62013	144	3.6	104	8.7	8.92	4.1	28.6822	53	36.6	0.2	526	0	0	0	0
63	86	1	NSC	21.8344	0	0	0	60	3562	1	0	1	1	0	0	1	166	78	0	5300	234	7.4	21.6	15.9	5.83	3.14	26	29	280	369	9.33	95.7	6.18	7.36647	137	4.4	107	8.5	9.36	4.9	25.4237	19	1218.8	0.2	130	0	0	1	0
64	82	1	Unkown	21.1415	0	0	0	5	226	0	0	0	0	0	0	1	164	82	1	6000	293	9.4	27.9	14.3	5.6	2.77	19	8	202	187	7.64	42.4	6.7	6.83615	136	5.3	106	8.1	9.33	7.4	87.6923	173	1578.2	2.83	194	0	0	1	0
65	63	1	DMN	26.0938	1	0	0	100	7	0	0	1	0	0	0	1	224	106	0	4700	486	13.2	37.9	17	7.36	4.42	10	10	238	242	13.7	66.7	8.48	5.69805	140	3.3	102	9	9	4.7	23.7113	57	63.8	0.2	344	0	0	0	0
66	83	1	CGN	20.1861	0	0	0	100	77	0	0	0	0	0	0	1	112	64	0	4800	291	9.3	27.9	9.8	6.22	3.83	17	14	154	482	7.89	111.4	5.54	8.38739	139	3.3	109	8.1	8.27	3.8	28.4264	115	19.4	0.2	230	0	0	0	0
67	85	2	NSC	23.6393	0	0	0	45	770	0	0	1	0	0	0	1	128	60	1	6500	308	9.1	27	10.3	7.31	3.26	40	12	164	300	8.53	183.5	8.27	3.97148	138	3.8	102	8	8.74	9.9	11.7871	63	835.1	5.99	595	0	0	1	1
68	74	1	NSC	24.4848	0	0	1	100	244	0	0	1	0	0	0	1	132	75	0	5000	336	10	30.6	19.9	6.76	3.59	30	29	343	297	10.3	74.6	6.87	6.85017	140	3.8	100	8	8.41	4.8	12.6697	144	1170.5	2.35	236	0	0	1	1
69	71	1	DMN	26.9291	1	0	1	15	493	0	1	1	0	0	0	1	160	80	1	22400	317	9.6	28.1	18	5.88	1.9	22	9	207	284	8.42	110.6	7.28	6.50607	132	3.5	93	7.9	10	5.3	20.8333	375	1582.4	26.82	247	0	0	0	0
70	67	1	RPGN	26.0938	0	0	0	100	1	0	0	0	0	0	0	1	154	84	0	12800	416	12.6	35.6	32.6	8.19	3.56	19	8	318	228	12.56	109.1	16.44	2.71345	133	4.5	100	7.3	7.74	7.1				9.57		0	0	0	0
71	81	1	DMN	22.74	1	0	0	90	784	0	0	0	0	0	0	1	154	78	0	2900	285	9.5	28.2	10.5	5.43	3.44	17	11	190	132	9.05	110.5	8.37	5.3778	136	5.2	112	7.9	8.46	4.7	20.9877		187.1		267	0	0	1	0
72	59	1	CGN	21.6416	0	0	0	100	332	0	0	1	0	1	0	1	162	84	1	7500	354	9.8	30.5	20	7.47	4.35	18	21	218	299	6.87	138.6	12.14	3.92132	140	5.7	107	7.7	7.7	8.8	34.7639	180	54.5	0.2	198	0	1	0	0
73	79	1	NSC	22.517	1	0	0	80	706	0	1	0	0	0	0	1	188	88	1	5100	364	10.7	31.1	17.2	6.93	3.55	16	17	353	179	8.1	100.4	6.4	7.26477	136	3.5	101	7.9	8.35	8.5	37.0629	54	46.5	0.2	378	0	0	1	0
74	78	1	NSC	18.8268	0	0	0	60	2135	1	0	1	0	0	0	1	90	60	0	4700	330	9.8	29.5	17.7	6.04	3.32	15	7	180	274	8	76.8	4.31	11.2371	135	3.5	102	7.1	7.78	4.4	10.9966		2113.6		521	0	0	1	0
75	47	1	CGN	25.5242	0	0	0		2540	0	0	0	1	1	0	1	174	112	0	6500	309	9.3	26.5	24.1	5.79	3.18	8	8	351	185	7.26	83.5	17.85	2.74547	138	4.2	102	6.1	6.92	10.2	17.2996	307	207	0.2	413	0	0	0	0
76	91	1	NSC	17.9888	0	0	0		1304	0	0	0	0	0	0	1	124	62	1	5200	351	9.8	30.1	31	5.63	2.21	22	5	231	229	13.09	53.4	5.71	7.90309	140	3.4	104	7.7	9.49	4.4	23.4637	181	269.4	2.7	167	0	0	1	0
77	72	1	CGN	22.3839	0	0	0		1764	1	0	1	0	0	1	1	140	66	1	6700	312	9.4	28.2	15.6	5.77	2.75	29	13	260	194	6.6	93.6	8.63	5.37962	139	4.3	108	7.6	8.85	6.5	29.064	172	739.6	4.17	318	0	0	1	1
78	89	2	NSC	20.3111	0	0	0		21	1	0	1	0	0	0	1	108	58	1	7400	340	10.7	30.9	13.7	6.29	2.93	15	7	233		11.28	52	2.13	17.2872	137	3	102	9	10.07	3.7	41.4013	175		0.34	68	0	0	1	1
79	86	1	NSC	17.738	0	0	0		478	0	0	0	0	0	0	1	160	72	0	3200	386	11.4	33.5	10	6.58	3.88	21	21	208	214	10.7	100.5	7.04	6.38787	138	4.2	104	8.9	9.02	5.7	36.0595	55	109.5	0.2	253	0	0	1	0
80	72	1	CGN	23.9905	1	0	0		731	0	0	1	1	1	0	1	124	70	0	5500	335	9.8	28.5	25.4	6.12	3.37	16	27	236	146	10.43	85.5	8.67	5.35247	132	4.9	105	7.8	8.43	6.4	18.9189	31	41.9	0.2	331	1	0	1	0
81	70	2	DMN	31.5124	1	0	0		573	0	0	1	0	0	0	1	146	64	1	6600	261	7.7	23.7	14	5.68	3.08	30	4	302	412	11.22	106.5	8.18	4.24963	129	4.7	98	7.2	8.12	6.1	20.6704	79	69.3	1.78	410	0	0	0	0
82	78	1	DMN	24.2446	1	0	0		833	1	0	0	0	0	0	1	166	90	1	6100	269	8.5	25.3	4.8	6.37	3.02	17	11	398	217	8.12	90.8	6.74	6.88996	137	5.9	113	6.5	7.48	6.8	21.1957	155	2946.8	2.24	420	0	0	0	0
83	64	2	CGN	17.4576	0	0	0		577	0	0	1	1	0	0	1	166	64	1	7600	237	6.3	19.8	24.3	5	2.29	16	6	170	188	10.63	99.2	3.52	10.9687	125	4.8	88	7.5	9.21	7.6	10.7807	44	500.6		338	0	0	1	0
84	88	1	NSC	20.4036	0	1	0		1044	0	0	0	0	1	0	1	166	86	1	5400	316	9.9	30.6	17	5.45	3.4	26	21	253	246	4.58	66.7	6.62	6.78761	139	4.5	110	7.5	8.1	5.2	89.9123	34	177.6	0.2	455	0	0	1	0
85	85	1	Others	23.4571	0	1	0		330	0	0	1	0	0	0	1	118	66	0	7000	303	9.5	26.9	16.8	5.27	3.23	48	13	454	174	17.19	114.9	9.74	4.4934	137	3.5	99	7.2	7.97	8	37.8277	352		1.55	105	0	0	1	0
86	84	1	NSC	18.5066	1	0	0		99	1	1	0	0	0	0	1	119	50	1	7100	290	8.9	26.3	12.5	6.43	3.31	16	22	230	258	9.96	133.1	6.92	6.55326	139	3.9	105	8.3	8.99	5.7	29.1005	325		11.7	377	0	0	0	0
87	90	2	NSC	22.7353	1	0	0		1113	0	0	0	0	0	0	1	138	54	1	4800	237	7.4	23.3	10.8	6.98	3.43	16	5	155	166	8.05	82.8	6	5.54985	131	3.4	101	8.3	8.87	6.7	27.6498	150	503.8	0.7	358	0	0	0	0
88	78	1	NSC	25.1354	0	0	0		1827	0	0	1	0	0	1	1	136	74	1	5700	390	11	33.1	9.4	6.34	3.45	96	47	353	237	14.82	99	9.48	4.74397	137	4.2	106	8.2	8.75	6.8	33.9806	406	1513.2	0.2	161	0	0	0	0
89	78	1	NSC	22.286	1	0	0		1	0	0	1	1	0	0	1	152	72	1	12400	298	9.7	29.9	19.1	6.77	3.54	14	6	232	208	7.12	102.6	11.37	3.88838	137	6.9	115	6.4	6.86	6.1	23.1156	94	83.3	2.53	307	0	0	1	1
90	77	1	NSC	20.3805	1	0	1		679	1	1	1	1	1	0	1	88	50	1	5000	317	9.7	29	15.8	6.31	3.09	29	24	226	268	8.07	113.1	4.35	11.1653	133	3.6	97	8.4	9.31	2.8	11.8557	145	161.2	4.35	91	0	0	0	0
91	73	2	DMN	21.4777	1	0	0		531	1	0	1	0	0	0	1	164	100	1	3900	299	8.1	25.4	11.4	5.37	2.55	19	6	206	134	8.27	86	8.3	4.13239	139	5.3	108	8.4	9.85	3.4	32.8467	211	733.9	0.2	334	0	0	0	0
92	52	1	DMN	25.1808	1	0	0		195	0	0	0	0	0	0	1	186	112	0	4000	334	10.4	31.5	15.6	5.24	2.67	32	17	350	245	6.6	56	7.22	7.17908	139	5.5	113	7.7	9.03	5.3	16.0714	62	951.6	0.2	369	0	0	0	0
93	40	2	Others	11.2426	0	0	0		3333	0	0	0	1	0	0	1	70	40	0	12100	276	8.6	26.4	12	5.6	3.47	3	8	143	204	9.21	81.3	8.13	5.02361	131	3.3	103	6.1	6.63	7	36.0424	59	94.5	0.62	160	0	0	0	0
94	62	1	DMN	31.0535	1	0	0		2837	1	0	1	0	0	0	1	132	56	1	9300	308	8.8	27.2	13	6.05	3.22	12	11	222	204	5.93	61.8	10.17	4.6922	136	4.6	103	7.2	7.98	5.9	31.3084	95	60.3	0.2	466	0	0	0	0
95	56	1	DMN	32.1747	1	0	0		1761	1	0	1	1	1	0	1	114	72	0	4900	265	7.6	22.4	20.7	6.56	3.89	16	12	279	288	13.52	101.6	7.95	6.32514	137	6.8	107	7.3	7.41	6.5	10.2941	8	109.9	0.2	941	0	0	0	0
96	66	1	DMN	20	1	0	0		1	1	1	1	0	0	0	1	140	76	0	7500	247	7.5	21.5	13.5	6.68	3.16	16	15	275	180		97.5	6.75	7.21663	140	5.1	113	8	8.84	5.7	45.5399	182		0.2	213	0	0	1	0
97	77	1	NSC	19.8096	0	0	0		1533	1	1	0	0	0	0	1	126	62	1	12100	296	9.1	28.9	16.8	6.09	2.79	19	2	325	238	8.77	79.4	5.22	9.14634	142	3.4	96	7.6	8.81	4.1	16.5644	184	1352.8	11.37	109	0	0	1	0
98	74	1	DMN	17.3084	1	0	0	45	528	0	0	1	0	0	0	1	111	59	0	8000	275	9.1	27.7	18.9	7.24	3.43	33	21	362	256		73.3	6.71	7.02907	132	4.4	101	7.4	7.97	6.7	11.4754	78	1109.6	4	497	0	0	0	0
99	79	1	Others	16.7296	1	0	0	55	147	0	0	0	0	0	1	1	148	72	0	12000	295	9.9	27.7	23	5.84	3.49	21	27	290	240	6.13	133.1	8.18	5.55432	137	4.3	108	8.5	9.01	6.4	63.2558	626	1050.5	0.2	134	0	0	1	1
100	66	2	DMN	19.6763	1	0	0	100	122	0	0	0	1	0	0	1	154	76	1	4600	276	7.9	23.2	17.4	5.63	2.62	15	4	187	159	8.21	72.8	10.43	3.3131	134	4	104	7.7	9.08	7.4	26.3158	170	586.6	0.2	394	0	0	0	0
101	53	1	PKD	20.782	0	0	0	100	1483	0	1	0	1	1	0	1	142	80	0	5900	332	10.6	32	14.2	6.29	4.06	15	12	194	188	10.17	98.7	8.45	6.01109	143	3.9	108	8.2	8.2	6.4	34.8837	79	21.2	0.2	569	0	0	0	0
102	64	1	DMN	17.3373	1	0	1	40	0	0	0	0	0	0	0	1	146	96	0	4900	333	10	30.5	15	7.56	3.48	23	14	298	236	9.76	87.6	7.17	6.81538	137	3.6	117	6.5	7.02	6.1	33.4928	308		0.33	898	0	1	0	0
103	73	1	CGN	20.2231	0	0	0	100	1441	0	0	1	0	1	0	1	146	72	1	4300	319	10	29.8	15.5	6.14	3.67	20	9	184	230	7.72	100.1	11.73	3.83015	137	4.4	108	8.3	8.63	6.1	25.2747	99	243.6	0.2	595	0	0	0	0
104	84	2	NSC	23.1307	0	0	0	5	1379	0	1	1	0	0	0	1	138	78	1	3800	270	7.7	23.1	11.4	5.82	2.6	14	2	244	237	7.86	86.2	5.87	5.79813	135	3.3	104	7.2	8.6	5.3	14.3885	122	446	6.53	386	0	0	1	1
105	76	1	NSC	23.8797	0	0	0	45	1	1	0	1	0	0	0	1	112	56	0	4700	276	8.5	25.1	16	6.04	3	19	18	159	303	12.64	104.8	8.32	5.51307	134	5.6	109	6.8	7.8	7.6	83.8509	276	786.1	1.03		0	0	0	0
106	35	1	CGN	21.2636	0	0	0	100	158	0	0	1	1	1	0	1	128	80	0	5500	290	8.4	25.9	25.2	5.99	3.78	75	58	374	350	8.42	128.1	10.77	5.1929	139	6.1	108	6.1	6.32	7.8	18.3594	171	113.1	0.2	565	0	0	0	0
107	59	1	DMN	21.9054	1	0	0	80	483	0	0	1	0	0	1	1	179	69	0	11100	334	10.5	32.8	19.4	7.41	3.49	55	31	395	433		66.1	5.09	10.1489	143	4.2	108	8.4	8.91	5				0.2		0	0	0	0
108	60	1	NSC	19.5673	0	0	0	100	872	0	0	1	1	1	0	1	142	90	0	4400	356	10.5	30.2	18	5.66	3.29	19	13	254	260	7.53	118.8	10.57	4.54082	128	4.7	95	6.9	7.61	9	40.9302	167	280.9	0.2	563	0	0	0	0
109	61	1	DMN	24.47	1	0	0	65	109	0	0	0	0	0	0	1	120	70	0	9300	277	8	23.4	15.5	6.89	3.18	59	45	290	983	9.59	100.4	5.17	9.88219	131	3.2	94	8	8.82	5	11.7391	145	218.3	4.87	225	0	0	0	0
110	81	1	NSC	17.428	0	0	0	80	285	0	0	1	0	0	0	1	164	86	1	6800	340	10.4	31.6	13.8	6.46	3.36	21	13	230	285	9.72	95.9	8.27	5.44898	137	4.9	108	8.9	9.54	5.7	11.2613	123	62	0.2	175	0	0	1	1
111	72	1	DMN	25.6994	1	0	0	95	1513	0	0	1	0	0	0	1	180	86	1	6700	336	9.9	29.7	17.2	6.03	3.46	9	8	270	131	5.5	72	10.21	4.47583	138	5	108	7.7	8.24	6.1	33.1492	99	146	0.2	423	0	0	0	0
112	45	1	DMN	26.1752	1	0	0	80	314	0	0	0	0	0	0	1	120	70	0	6700	297	8.8	24.9	23.1	5.68	2.67	18	11	275	265	12.32	78.2	10.98	4.73054	135	3	97	5.7	7.03	7.1	17.6768	209	30.8	0.8	473	0	0	0	0
113	46	1	DMN	27.1795	1	0	0	100	906	0	0	1	1	1	0	1	162	86	0	7400	260	8	23	30.4	6.05	3.5	11	4	258	215	10.44	62.4	16	3.11374	139	4.5	111	6.7	7.2	7.1	16.9725	73	54.4	0.36	286	0	0	0	0
114	76	1	NSC	22.105	1	0	0	95	309	1	0	0	0	0	0	1	154	64	1	2500	261	7.8	23.6	10.2	6.08	3.29	16	5	223	172	10.55	76	6.6	7.10276	141	4.6	111	8.3	9.01	5.8	19.0476	36	896.3	0.35	206	0	0	1	0
115	57	1	DMN	22.2256	1	0	0	100	933	0	1	1	1	0	0	1	176	86	0	8300	335	9.3	27.9	22.7	5.71	3.32	13	9	281	208	7.76	69.6	8.61	5.7673	140	4.6	109	7.3	7.98	5.6	25.1029	68	110.1	0.2	341	0	0	0	0
116	83	1	NSC	21.0385	0	0	0	80	3077	0	1	0	1	0	0	1	168	76	0	6000	336	9.5	28.5	19.8	6.97	2.48	23	2	252	330	9.18	89.9	9.8	4.49392	134	4.3	104	6.4	7.92	6.4	6.57277	62	248.2	2.84	328	0	0	0	0
117	52	2	CGN	18.5066	0	0	0	100	5040	0	0	0	1	0	0	1	160	88	0	5500	409	11.6	35.1	23.8	7.03	4.41	22	11	231	185	8.88	91.9	10.13	3.66283	139	4.7	106	9.1	9.1	6.7	6.52819	12	50.5	0.2	258	0	0	0	0
118	66	1	DMN	30.7345	1	0	0	90	523	0	0	1	1	1	0	1	162	78	0	5900	305	9.5	28.8	23	6.95	4.06	14	8	207	203	9.79	76.2	7.76	6.19561	140	4.6	110	8.6	8.6	5.3	35.3488	162	73	0.2	420	0	0	0	0
119	47	1	CGN	22.4118	0	0	0	100	765	0	0	1	0	0	0	1	130	78	0	4200	381	11.2	32.7	15.6	6.19	3.87	8	8	207	210	8.72	46.9	12.29	4.1299	134	4.7	103	7.2	7.33	8.2	22.5	62	36.2	0.2	422	0	0	0	0
120	73	1	NSC	20.474	1	0	0	0	0	0	1	1	0	0	0	1	124	60	1	12300	293	8.1	24.8	24	7.54	3.16	11	7	204	185	9.5	66.5	6.93	6.81186	134	3.8	101	8.6	9.44	4.4				20.87		0	0	0	0
121	60	1	PKD	29.3351	1	0	0	100	617	0	0	1	1	1	0	1	155	85	0	5100	281	8.6	25.8	19.1	5.67	3.06	17	23	429	260	7.28	157.1	11.13	4.29148	141	4.8	110	5.5	6.44	11.7	57.0909	43	876.7	0.31	498	0	0	1	1
122	63	2	CGN	19.6566	0	0	0	100	2386	0	0	1	1	1	0	1	170	84	0	4300	340	10.3	31.6	17.5	6.64	4.79	15	15	216	313	9.95	115.8	9	3.94543	138	5.1	105	8.3	8.3	6.9	13.6364	26	199.5	0.2	718	0	0	0	0
123	57	2	PKD	20.1448	0	0	0	100	1904	0	0	1	0	1	0	1	130	80	0	6000	368	10.8	33.5	16.4	7.43	4.33	14	8	239	370	6.44	94.3	9.23	3.94984	140	5	110	6.9	6.9	5.9	55.8621	73	12.9	0.34	672	0	0	0	0
124	86	1	DMN	20.8054	1	0	0	55	924	0	0	1	0	0	0	1	174	76	0	7400	322	9.4	28.9	31.2	7.14	2.91	12	6	225	259	4.97	84.8	7.95	5.59241	141	5	116	7.8	8.89	5.1	9.74359	71	256.5	0.2	262	0	0	1
125	79	2	NSC	17.9753	1	0	0	75	850	0	0	0	1	0	0	1	166	68	0	4000	298	8.5	25.9	15.8	6.57	3.42	31	12	233	271	8.34	50.5	4.52	7.85427	130	4.1	94	8.8	9.38	4.4	16.9355	72	475	0.2	98	0	0	0	0
126	37	1	DMN	34.162	1	0	0	100	1170	0	0	1	1	1	0	1	130	80	0	4200	409	10.3	32.1	12.4	5.46	2.67	18	9	163	199	7.55	81.2	10.15	5.45323	137	5	106	7.5	8.83	7	37.963	97	4.1	0.52	253	0	0	0	0
127	88	1	NSC	22.8413	0	0	0	90	799	0	0	0	0	0	0	1	134	60	1	4100	374	11	33.8	11	6.97	3.26	38	18	235	319	5.37	108.5	8.41	5.22406	138	4.6	105	6.4	7.14	6.9	13.3603	79	261.8	3.01	363	0	1	1	0
128	63	2	PKD	27.8098	0	0	0	100	660	0	0	1	0	0	0	1	116	60	0	6600	296	9	27.1	14.4	6.08	3.21	23	10	114	151	8.09	103.4	9.74	3.61869	130	5	105	7.9	8.69	8.2	51.9553	177	14.8	0.2	369	0	0	0	0
129	94	2	RPGN	20.7848	0	0	0	45	0	1	1	0	0	0	0	1	170	80	1	8100	220	6.3	20.2	34.1	6.35	2.27	18	5	303	225	8.78	89.7	9.61	3.27385	136	5.8	107	8.2	9.93	4.4	21.5827	506		6.57		0	0	1	0
130	69	2	DMN	30.993	1	0	0	80	42	0	0	1	1	0	0	1	156	56	1	6900	229	7	21.6	19.7	5.04	2.49	12	5	206	175	7.18	143	7.35	4.79709	136	3.4	104	7.4	8.91	7.6	9.67742	137	45.1	0.2	221	0	0	0	0
131	59	2	CGN	17.2925	0	0	0	100	4043	0	0	1	1	0	0	1	152	92	0	6800	325	9.4	29.2	27	5.74	3.13	14	5	207	232	11.06	101.3	9.98	3.59057	131	4.6	102	8.5	9.37	6.9	11.5385	63	62.5	0.2	199	0	0	0	0
132	69	2	NSC	30.6097	1	0	0	50	0	1	0	1	0	0	0	1	110	50	1	6000	311	8.7	25.9	23.6	6.99	3.04	24	16	357	180	9.39	101.9	5.36	6.77626	125	5.4	89	8.2	9.16	8.5	11.583	165		3.46		0	1	1	1
133	60	1	DMN	20.153	1	0	0	100	506	0	0	0	1	1	0	1	118	54	1	10200	330	9.9	30	29.2	4.55	1.99	21	16	191	366	11.34	30.1	5.63	9.04516	130	4	107	7.8	9.81	5.9	16.0494	31	28.3	0.2	106	0	0	0	0
134	85	2	NSC	23.1533	0	0	0	100	2223	0	0	1	0	1	0	1	140	76	1	3600	266	7.6	24	13.8	6.2	3.92	21	12	275	426	6.89	86.6	8.47	3.869	139	5.1	113	6.7	6.78	7.2	44.7236	193	142.3	0.24	2431	0	0	0	0
135	72	1	DMN	23.1772	1	0	0	30	473	0	1	1	1	1	0	1	170	84	0	8000	321	9.4	29.3	15.8	5.99	3.38	11	17	186	236	8.46	94.7	7.63	6.15553	153	4.5	122	7.3	7.92	5.9	34.5291	52	422.8	7.38	371	0	0	0	0
136	86	1	NSC	18.3817	0	0	0	65	10	1	0	1	0	0	0	1	126	54	1	8100	284	8.8	26	25	6.62	3.3	12	3	158	299	9.83	128.9	5.1	9.08906	123	4.4	96	8.4	9.1	4.6	93.9502	38		1.04	101	0	0	1	0
137	79	2	CGN	12.5709	0	0	0	35	323	0	0	0	0	0	0	1	86	48	0	10100	231	8.6	26.3	9.5	7.45	2	30	4	149	287	7.02	73.2	4.64	7.63232	140	4.5	111	9.7	11.7	4.9	36.5217	641	200.6	3.89	12	0	0	1	0
138	69	2	DMN	25.4043	1	0	0	95	842	0	0	1	1	0	0	1	160	75	1	8300	299	9.5	30.7	16.4	5.13	2.02	22	12	305	271	10.83	93.3	5.21	6.98998	137	3.7	102	6.3	8.28	5.6	61.2903	167	308.3	0.2	428	0	1	0	0
139	73	1	CGN	26.9843	1	0	0	100	3263	0	0	1	1	1	1	1	148	96	1	15300	329	9.7	28	38.7	4.11	1.62	73	170	295	365	7.67	81.3	5.04	9.65093	139	2.9	108	6.6	8.98	6.7	61.7391	204		0.2	439	0	0	0	0
140	64	2	NSC	18.9014	1	0	0	55	2474	1	0	0	0	0	0	1	82	44	0	7300	304	8.7	25.6	20.3	7.53	4.13	19	4	259	213	18.24	95.6	2.23	18.0729	124	3.1	81	9.6	9.6	3.3	10.4478	34	522.6	1.09	144	0	0	0	0
141	78	1	NSC	27.019	1	0	0	70	596	0	1	1	0	0	0	1	154	46	1	8000	363	9.5	29.5	18.7	7.14	3.5	38	28	211	155	9.77	94.9	6.8	6.82348	128	4.5	97	8.2	8.7	5.1	8.74317	68	662.5	8.32	301	1	0	0	0
142	69	1	NSC	17.6098	0	1	0	35	88	0	0	1	0	0	0	1	112	70	0	14000	218	7.2	22.5	10.6	7.53	2.18	287	119	744	492		29.7	4.45	11.2395	128	5	104	7.5	9.32	5	25.641	11579		7.77		0	0	0	0
143	72	1	NSC	20.7626	0	1	0	100	1457	0	1	0	0	0	0	1	114	66	0	4800	219	6.3	20.8	17	5.28	3	15	11	237	261	7.09	119.6	6.91	6.86054	140	5.3	114	7.6	8.6	5.3	22.973	47	502	0.2	261	0	0	0	0
144	88	1	NSC	22.8342	0	0	0	60	1445	0	0	0	0	0	0	1	150	82	1	5200	272	8.1	23.9	19.7	5.34	2.57	11	7	216	265	7.78	60.7	7.49	5.92996	140	3	106	8.2	9.63	6.2	20.7143	225	787.5	2.97	945	0	0	0	0
145	87	1	NSC	23.98	0	0	0	100	322	1	1	1	0	0	0	1	138	64	1	3500	217	6.8	20.6	19	5.83	3.17	49	41	290	328	9.18	64.9	6.31	7.17675	141	5.1	112	7.4	8.23	3.7	34.9112	2432	854.8	1.08	278	0	0	0	0
146	72	1	NSC	24.9036	0	0	0	60	1233	0	0	1	0	0	0	1	114	62	0	12000	319	9.5	28.8	8.7	5.51	3.01	55	16	356	194		40.6	5.39	9.00304	142	4.5	111	7.7	8.69	5.3				18.32		0	0	0	0
147	81	1	DMN	20.2554	1	0	0	60	663	0	0	0	0	0	0	1	164	78	1	4300	343	8.4	26.7	16.5	4.74	1.98	8	8	226	185	10.82	103.1	5.87	7.92823	142	3.5	104	7.2	9.22	3.3	6.58436	19	208.7	1.07	323	0	0	0	0
148	55	2	DMN	31.8836	1	0	0	100	1183	0	0	1	1	0	0	1	150	68	1	9300	330	9.4	29.1	27.3	5.93	2.98	14	8	302	216	12.29	85.8	8.14	4.57867	142	4.1	104	8.6	9.62	7	49.345	213	207.2	0.2	376	0	0	0	0
149	88	2	NSC	16.9531	0	0	1	35	25	1	0	0	0	0	0	1	122	54	1	6300	287	8.3	26.7	14.5	5.83	2.97	16	5	199	159	8.38	89.6	5.74	5.86314	131	4.1	91	8.4	9.43	6.4	18.3007	134	235.9	1.03	550	0	0	1	0
150	66	1	NSC	21.0703	0	0	0	40	1	0	0	1	0	0	0	1	78	50	1	7200	324	10.5	30.9	30	6.35	2.96	11	5	136	209	7.94	120.3	9.8	4.79945	140	4.5	99	8.9	9.94	7.9	55.0607	82	588.8	0.48	357	0	0	1	1
151	82	1	NSC	18.2129	1	0	0	55	783	1	0	1	1	0	0	1	114	54	1	5200	288	8.6	25.6	9.3	6.05	3.48	19	6	268	193	10.29	167.5	4.54	10.4645	139	3.6	105	7.8	8.32	6.3	25.5411	127	280.6	7.57	354	0	0	0	0
152	58	1	NSC	30.0408	0	0	0	90	1	1	0	1	0	0	0	1	142	63	0	15400	246	7.8	23.2	20.3	4.7	2.46	40	35	356	200	10.36	193	13.15	3.61071	150	5.4	115	6.9	8.44	10.8	74.3056	353	47.9	4.44	692	0	0	0	0
153	80	1	NSC	22.1457	0	0	0	55	301	1	0	1	0	1	0	1	130	66	1	4500	332	9.5	27.9	10.1	5.71	3.32	5	4	130	144	6.43	63.7	13.65	3.16067	138	3.1	110	7.1	7.78	8	91.3514	211	478.8	0.99	503	0	0	0	0
154	77	2	NSC	22.0597	0	0	0	35	53	1	0	0	0	1	0	1	170	90	1	4000	222	6.6	20.6	19	6.18	2.52	18	4	212	213	8.15	63.6	5.33	6.60669	138	4.5	108	7.6	9.08	3.9	34.2541	190	3037.8	0.28	318	0	0	0	0
155	66	1	NSC	23.1834	1	0	0	100	0	0	0	0	0	0	0	1	110	67	0	25200	363	12	34.1	23	6.63	3.6	62	40	408	288	8.77	51	5.33	9.34444	138	4	112	7	7.4	7.5	48.6111	310	1201.1	0.2	443	0	0	0	0
156	85	1	NSC	24.1795	0	0	0	100	2184	0	0	1	0	0	0	1	130	70	1	6600	301	8.6	26.1	22.1	6.7	2.84	27	21	239	234	7.04	79.9	5.02	9.27873	136	4	104	8.4	9.56	4.3	15.5405	141	124.3	5.51	517	0	0	1	1
157	95	2	NSC	19.1739	0	0	0	30	116	0	0	0	0	1	0	1	170	66	1	6900	366	10.9	34.6	14.3	6.58	3.37	24	12	337	196	6.13	128.8	6.78	4.78051	136	5	98	9.2	9.83	5.3	27.4112	55	516.1	0.49	98	0	0	0	0
158	79	2	CGN	20.189	0	0	0	65	2589	0	0	0	1	0	0	1	174	84	1	5700	143	4.3	13.1	23.2	5.9	3.23	19	15	242	168	8.47	104.6	8.25	4.06655	138	5.4	110	7.9	8.67	6	24.8804	153	513.9	0.2	306	0	0	0	0
159	63	2	CGN	19.0664	0	0	0	100	821	0	0	1	1	0	0	1	192	94	0	2300	331	9.6	29.3	14.3	6.47	3.72	16	2	239	351	9.24	80.1	11.23	3.09685	138	4.4	99	9	9.28	7.6	23.1939	43	641.7	0.2	347	0	0	0	0
160	80	1	DMN	22.3453	1	0	0	100	43	1	0	1	0	0	0	1	114	64	1	9400	290	8.9	26	30.6	4.3	2.11	23	15	336	469	6.01	52.7	5.18	9.12301	132	4.4	104	6.8	8.69	4.6	12.1547	49	1246.4	0.53	267	0	0	0	0
161	63	2	NSC	19.3778	1	0	0	100	305	0	0	0	0	1	0	1	138	64	0	5900	299	9.2	26.4	13.6	6.47	3.85	18	4	237	240	9.54	77.4	9.81	3.59046	141	3.4	103	8.4	8.55	6	29.2683	144	149	0.22	425	0	0	0	0
162	56	1	PKD	24.4648	0	1	0	100	603	0	0	0	0	1	0	1	130	72	0	4400	279	7.5	23	20.6	5.99	1.65	39	15	377	184	9.88	91.2	7.11	7.14704	139	3.4	106	6.3	8.65	7.3	39.0625	134	306.4	3.78	307	0	0	0	0
163	52	2	DMN	26.1793	1	0	0	100	565	0	0	1	0	0	0	1	128	60	1	4800	312	8.7	26.5	30.3	5.95	2.55	34	20	389	179	8.74	79.7	8.8	4.27257	142	4.4	111	7.7	9.15	6.4	22.6244	56	624.8	0.2	232	0	0	0	0
164	53	1	DMN	27.0885	1	0	0	100	439	0	0	0	0	1	0	1	146	76	1	7700	410	12.2	35.8	25.7	6.04	3.84	12	14	271	195	10.35	96.2	10.47	4.75459	139	4.7	101	7.8	7.96	8	22.3926	45	31.2	0.2	403	0	0	0	0
165	48	1	Unkown	40.6857	1	0	0	100	4	0	0	0	0	0	0	1	206	120	0	7800	283	8.1	25.2	17.8	5.99	3.41	18	16	265	50	8.37	128.8	14.17	3.51307	138	6	109	7.6	8.19	10.1	39.2	242	189.3	0.39	579	0	0	0	0
166	73	2	NSC	21.545	0	0	0	60	1815	0	1	1	0	0	0	1	142	68	1	6000	403	11.1	34.3	14.1	5.77	2.96	9	3	215	332	7.9	99.8	7.87	4.38002	143	4.6	110	7.3	8.34	5.9	13.0631	23	326.6	0.27	655	0	0	0	0
167	78	1	DMN	22.3495	1	0	0	85	2	0	0	0	0	0	0	1	180	95	0	10500	247	5.2	15.7	25.4	5.86	2.4	15	20	280	195	8.66	66.5	13.48	3.22768	134	6	107	8	9.6	7	41.7582	406	114.8	0.2	220	0	0	1	1
168	75	1	DMN	26.0676	1	0	0	90	2555	0	1	1	1	0	0	1	144	62	1	3600	339	10	30.4	14.5	6.57	4.13	18	12	189	212	6.95	116.1	11.87	3.75154	138	5	108	7.6	7.6	9.7	35.2727	66	112.6	0.2	594	0	0	0	0
169	68	1	NSC	26.233	0	0	0	100	1890	1	0	1	0	0	0	1	154	88	0	4200	324	9.6	28.5	13	6.14	3.52	10	5	196	168	5.8	82.2	11.22	4.10374	141	5	111	7.6	8.08	6.1	45.815	47	105.7	0.2	526	0	0	0	0
170	35	1	DMN	28.1481	1	0	0	100	1764	0	0	1	0	0	0	1	154	92	0	6000	336	9.3	27.1	33.4	5	1.68	14	10	229	214	11.87	51.7	9.55	5.92285	133	3.8	99	7.9	10.22	6.5	19.2593	138	46.5	0.62	132	0	0	0	0
171	77	1	NSC	20.8779	1	0	0	70	21	0	0	1	0	0	0	1	174	78	0	8600	253	7.6	22	19.5	6.49	3.33	18	30	209	213	6.86	107.8	5.72	8.27537	144	5	113	8.8	9.47	5.3	5.42986	43	386.1	3.36	275	0	0	0	0
172	68	1	Others	20.3516	0	0	0	100	421	0	0	1	0	0	0	1	114	82	0	5100	222	6.9	19.9	13	6.24	3.93	15	2	192	129	5.98	62.2	7.93	5.99883	138	4.7	107	8.4	8.47	5.1	34.0164	159	24.4	1.26	145	0	0	0	0
173	76	1	NSC	23.8281	0	0	1	35	2020	0	0	0	0	0	1	1	103	51	1	12100	327	9.7	29.1	12.5	5.03	2.42	9	8	257	178		110.3	6.63	7.06761	135	4.1	97	8.2	9.78	8.3	20.3922	113	282.4	0.55	157	0	0	0	0
174	74	1	NSC	23.2393	1	0	0	100	1703	0	1	1	0	0	0	1	166	70	0	10000	330	9.5	28.6	36.3	6.08	3.48	13	4	232	191	10.71	62	5.63	8.51679	138	3.9	104	7.8	8.32	4.4	14.4033	179	362.3	1.09	344	0	0	1	1
175	77	1	CGN	18.6095	0	1	0	95	1170	0	0	0	0	1	0	1	106	62	1	3000	319	9	28.5	11.3	5.88	3.54	15	7	204	142	7.36	79.8	8.94	5.0771	140	5	109	7.8	8.26	6.9	12.4514	23	331.3	0.2	316	0	0	0	0
176	38	2	RPGN	25.5129	0	0	0	100	2	0	0	0	0	0	0	1	187	105	0	8800	239	7.3	21.9	11.4	6.32	3.01	14	6	420	98	10.03	74.7	15.31	2.55085	138	4.9	108	7	7.99	7.5	25.2688	35	2198.4	3.31	325	0	0	0	0
177	90	2	NSC	23.7407	0	0	0	55	65	0	0	0	0	0	0	1	154	76	1	6900	305	9.5	28.6	16.7	6.13	2.8	13	4	251	264	7.63	57.8	5.5	6.1041	138	4.8	113	8.1	9.3	5.2	15.8537	498	204.7	0.45	403	0	0	0	0
178	52	1	DMN	31.0072	1	0	1	100	708	1	0	1	0	0	0	1	80	54	0	9000	489	14.2	40.8	15.7	7.02	3.87	34	14	319	268	9.04	142.8	6.5	8.05344	133	5.1	99	7.5	7.63	6.1	8.1571	18	844	0.2	273	0	0	0	0
179	57	1	CGN	23.7628	0	0	0	100	0	0	0	0	0	0	0	1	198	98	0	6300	229	7.3	21.4	8.1	6.06	3.12	52	59	577	315	10.83	113.4	16.46	2.83852	138	5.8	109	5.6	6.48	7.9	91.1458	381	698.4	0.55	426	0	0	0	0
181	62	2	DMN	20.6297	1	0	0	45	1622	0	0	1	0	0	0	1	148	70	0	8100	355	10.6	32.2	14.7	7.09	3.68	23	9	247	208	9.07	119.3	5.4	6.93092	144	3.9	109	8.9	9.22	5.5	20.598	40	173.1	1.43	127	0	0	0	0
182	63	2	Others	26.2321	0	0	0	100	4662	0	0	1	1	0	0	1	112	64	1	6300	301	9.8	29.7	12.6	5.8	3.62	19	6	185	134	7.99	51.3	8.68	4.10483	140	4.2	110	8.3	8.68	4.1	46.2406	38	7.2	0.2	329	0	0	0	0
183	82	2	CGN	29.4581	1	0	0	100	3159	0	0	1	1	0	0	1	168	72	1	9700	375	10.2	32.5	19.7	6.01	3.64	13	8	301	387	6.72	53.3	7.2	4.66939	146	3.7	110	8.4	8.76	4.9	21.0702	32	137.7	0.51	695	0	0	0	0
184	83	2	NSC	14.6611	0	0	0	25	39	0	0	0	0	0	0	1	102	50	1	4500	282	9.2	27.9	26.3	6.33	3.3	16	3	243	231	10.79	88.5	4.45	7.87707	131	4.8	99	8.1	8.8	7.2	14.1079	63	937.1	1.07	112	0	0	1	0
185	65	1	NSC	22.5323	1	0	0	100	1532	0	0	1	0	0	0	1	164	76	0	4400	387	11.9	34.6	16.2	7.34	3.45	27	21	187	170	9.07	127.8	8.88	5.36947	136	5.1	106	8.5	9.05	8.3	42.6087	132	178.5	0.2	419	1	0	0	0
186	47	1	PKD	25.3745	0	0	0	100	1981	0	0	1	1	0	0	1	168	92	0	9600	388	11.8	34	28.6	7.2	4.3	6	8	223	124	6.03	74.1	12.92	3.91011	141	3.9	111	9.3	9.3	6.1	22.1675	140	76.8	0.2	161	0	0	0	0
187	62	1	DMN	24.0205	1	0	0	100	0	0	0	0	0	0	0	1	186	110	0	8100	230	7.3	22.1	27.4	6.14	2.65	25	18	552	279	10.7	91.2	12.27	3.82111	139	4.1	103	6.5	7.85	8.8	18.8841	104	2808.1	0.47	692	0	0	0	0
188	65	2	DMN	24.3999	1	0	0	100	767	1	0	1	0	0	0	1	110	58	0	6300	275	8.2	25.1	14.2	5.45	2.82	15	12	218	193	13.48	79.5	4.88	7.63851	142	3.7	108	8.3	9.48	5.9	11.2903	174	563.4	1.61	708	0	0	0	0
190	73	1	NSC	20.6329	1	0	0	100	58	0	1	0	0	0	0	1	134	80	1	8300	359	10.5	29.4	25.9	6.64	3.89	14	5	238	331	9.88	81.6	5.67	8.48415	123	3.4	89	8.5	8.61	6.1	11.3402	105	971.6	0.89	338	0	0	0	0
191	73	1	NSC	19.4211	0	0	0	100	1708	0	0	0	1	0	0	1	144	78	0	5500	314	9.7	28.2	10.9	6.46	3.69	20	27	179	131	7.76	75.7	6.9	6.84427	137	4.9	110	8.8	9.11	4.2	60	403	1348.1	0.2	572	0	0	0	0
192	76	1	NSC	23.5936	0	0	1	100	462	1	0	1	1	0	0	1	136	74	0	4200	361	11.7	32.9	9.1	6.23	3.97	43	27	322	375	7.17	68.2	5.22	9.18072	138	4.3	105	9.1	9.13	3.9	24.4444	46	1588.7	0.2	108	0	0	0	0
193	72	1	NSC	22.0642	1	0	0	100	232	0	0	1	0	0	0	1	190	86	1	4700	308	9.7	26.5	18	4.71	2.78	19	8	239	243	9.27	46.6	6.63	7.17813	133	3.4	105	7.8	9.02	6.3	26.087	180	169.7	0.94	396	0	0	0	0
194	75	1	Others	21.8326	0	0	0	100	216	1	0	1	0	0	0	1	128	80	0	4900	328	9.9	30.3	10.3	7.64	4.06	18	10	199	201	4.97	72.1	7.52	6.18126	124	3.7	92	8.1	8.1	5.3	10.5611	97	117.4	1.36	380	0	0	0	0
195	52	2	NSC	31.2925	0	0	0	100	2009	0	0	0	1	0	0	1	130	84	0	4600	423	11.3	34.3	15.7	6.69	4.33	19	11	256	287	7.78	63.5	7.08	5.42022	137	5.1	110	9	9	5.1	34.6008	31	15.2	0.2	442	0	0	0	0
196	82	1	DMN	20.4407	1	0	0	95	7	1	0	1	0	0	0	1	110	50	1	6600	356	10	29.6	11.1	4.99	2.66	10	3	260	165	7.8	76.7	10.89	4.01817	140	3.3	110	7.3	8.64	5.9	27.4678	72	390	5.93	169	0	0	0	0
197	63	1	Others	19.7227	0	0	0	100	0	0	1	0	0	0	0	1	135	60	0	11000	377	11	32.2	21.9	6.5	3.73	20	12	363	199	10.75	50.5	6.39	7.76556	136	3.1	98	8.8	9.07	6.2	15.0538	512	2058.3	0.92		0	0	1	1
198	80	1	Others	24.1237	0	0	0	100	1900	0	0	0	0	0	0	1	176	100	1	8100	275	8.7	26.1	16.1	6.37	3.05	15	8	261	156	7.22	48.8	7.61	5.98936	139	3.9	110	8.3	9.25	4.2	22.467	217	296.7	0.61	200	0	0	1	0
199	61	1	DMN	26.1946	1	0	0	100	1088	1	0	1	0	0	0	1	147	77	0	11200	303	8.7	26.4	21.6	6.8	3.07	44	15	375	281	9.61	71.2	5.08	10.0739	127	5.7	99	8.1	9.03	4.6	13.5747	199		11.42		0	0	1	0
200	37	2	CGN	25.9695	0	0	0	100	4552	0	0	1	0	1	0	2	143	99	0	7600	361	10	31.3	26.9	6.35	3.95	13	2	147	144	10.38	79.8	11.17	3.62913	139	4.5	102	8.9	8.95	5.9	7.98319	44	12.7		70	0	0	0	0
201	41	1	Others	28.5289	0	0	0	100	2491	0	0	1	1	1	0	2	129	84	0	6800	345	10.2	29.7	15.7	6.58	4.02	7	10	285	146	9.26	97.5	11.95	4.42886	140	5.1	111	6.4	6.4	7	27.9528	166		0.2	247	0	0	0	0
202	49	1	CGN	32.0102	0	0	0	100	3597	0	0	0	1	1	0	2	121	81	0	9200	405	11.8	35	21.8	6.76	3.86	18	12	268	235	8.5	77.4	10.11	5.05263	138	4.7	102	8.1	8.24	6.7	19.4853	73	103.5	1.34	515	0	0	0	0
203	69	1	NSC	22.7825	0	0	1	100	364	1	1	1	1	0	0	2	114	46	0	4600	416	12.7	38	10.7	6.42	4.06	24	15	179	182	6.39	77.7	2.63	19.9811	134	4.4	105	8.6	8.6	2.7				0.2	232	0	0	0	0
204	55	1	DMN	25.7318	1	0	0	100	117	0	0	1	0	1	0	2	128	75	0	6200	403	11.1	34.1	21.6	6.42	3.74	13	11	222	186	9.14	109.2	6.84	7.49491	140	4.4	102	8.6	8.86	6.2			43.9	0.8		0	0	0	0
205	65	1	CGN	23.4766	0	0	0	100	1181	0	0	1	1	0	0	2	137	80	0	4700	388	11.5	34.8	18.6	7	4.23	8	12	219	250	9.69	65	9	5.2912	138	5.2	105	8.2	8.2	5.9	27.3312			0.2		0	0	0	0
206	66	2	DMN	28.0846	1	0	0	100	1264	0	0	1	0	0	0	1	178	78	0	5400	353	9.9	31.6	15.1	5.5	3.1	12	7	153	257	10.2	90	7.74	4.5915	139	5.3	107	7.1	8	6.6	25.8065	61	87.8		491	0	0	1	1
207	71	1	CGN	17.2483	0	0	0	100	563	0	0	1	1	1	0	2	172	99	1	4200	462	13.1	41.9	20.9	7.7	4.6	8	6	196		6.5	71	8.86	5.24805	139	4.6	104	8.6	8.6	6.6	30.897	22	107.7		420	0	0	0	0
208	56	1	NSC	29.8329	1	0	0	100	100	0	0	1	0	0	0	1	140	80	0	7800	370	10.7	33.6	33.5	7.1	3.9	10	14	133	219	8.7	67	6.72	7.60203	135	3.84	102	9.4	9.5	3.6	41.2639	53				0	0	0	0
209	48	1	DMN	30.3656	1	0	0	80	484	0	0	0	0	1	0	1	152	80	0	7300	295	8.4	26.6	28.2	5.2	2.5	26	26	297	444	8.5	94	8.05	6.52146	129	4.5	96	7.9	9.4	3.2	20.6422	41	73.2	0.69	253	0	0	0	0
210	65	2	DMN	20.0008	1	0	0	100	625	0	0	0	0	1	0	1	146	80	0	3500	376	11.1	35.2	17.7	5.3	3.1	13	9	279	117	9.5	98	7.31	4.90924	141	4.4	107	7.4	8.3	5.6	50.4762	128			275	0	0	0	0
211	72	2	NSC	19.793	1	0	0	70	106	0	0	1	0	0	0	1	146	70	1	7700	355	10.1	31.1	30.7	6.3	2.8	27	11	270	176	4.1	32	7.29	4.78154	129	4.4	89	9.4	10.6	5.4	16.8627	97		0.01	129	0	0	1	1
212	45	1	CGN	24.5747	0	0	0	100	1393	0	0	0	0	1	0	2	151	105		5500	347	10.1	30.7	13.1	5.4	3.3	15	21	431	382	9.9	100	11.76	4.38838	140	4.4	100	6.2	6.9	6.3	27.2727	265		0.28	308	0	0	0	0
213	58	1	DMN	18.0358	1	0	0	70	61	0	0	0	0	1	0	2	180	90	0	10200	400	11.9	34.9	16.7	4.8	2.7	13	15	313	316	7.6	82	9.69	5.04266	136	4.5	109	7.6	8.9	5.2	33.1461	248				0	0	0	0
214	67	1	NSC	21.6029	0	0	1	100	176	0	1	1	0	0	0	1	154	82	1	6200	410	11.7	36.4	8.1	6.4	3.6	22	10	226	217	13.1	132	7.01	6.8945	138	3.3	98	8.9	9.3	5.8	35.4839	190			214	0	0	1	0
215	76	1	DMN	22.6263	1	0	0	100	1953	1	1	1	0	1	0	1	94	48	0	8600	493	13.7	40.6	17.8	8.4	4.5	24	23	197	306	12.1	84	12	3.69304	134	4.4	94	9.3	9.3	7	25.9259	165			247	0	0	0	0
216	70	1	DMN	22.5925	1	0	0	100	137	0	0	0	0	0	0	1	142	88	0	6100	356	10.5	33.5	10.7	6.3	3.4	41	40	375	337	9	79	8.07	5.83632	140	3.8	101	7.8	8.4	5.7	47.191	423			168	0	0	0	0
217	74	1	DMN	23.2812	1	0	0	100	428	1	1	1	1	1	0	1	147	72	1	5400	378	10.6	34.3	13.3	7.2	3.6	14	7	305	305	8	82	8.44	5.46907	141	4.9	107	8.3	8.7	5.3	23.0769	203			176	0	0	1	1
218	41	1	DMN	23.3653	1	0	0	45	236	0	0	0	1	1	0	1	213	110	0	12700	397	12	35.7	20.8	6.5	4.2	21	20	416		7.5	74	8.49	6.43736	141	5.1	109	7	7	6.5	35.9184	113		0.04		0	0	0	0
219	83	2	NSC	22.8928	0	1	0	75	2148	0	0	0	0	0	0	1	175	70	1	4800	266	8.7	27.4	15.5	6.1	3.3	14	7	225	206	9.2	69	7.11	4.71765	139	5.3	111	7.8	8.5	4.8	26.4151	195		0.03		0	1	1	0
220	34	1	DMN	21.2325	1	0	0	100	51	0	0	0	0	1	0	1	140	90	0	6600	363	10.2	29.8	18.9	7.2	3.2	11	6	317	270	11.8	88	9.56	5.96549	137	3.2	104	6.3	7.1	6	16.1017	126	1198	0.05		0	0	0	0
221	62	2	PKD		0	1	0	100	0	0	0	0	0	0	0	1	180	100	0	3700	190	5.3	16.5	10.3	7.7	3.9	8	3	268	306	7.2	74	7.69	4.70789	137	4.6	107	6.4	6.5	6.3	10.7595	27		0.75		0	0	1	1
222	65	2	NSC	21.5175	0	0	0	100	1252	0	0	1	0	1		1	190	100	0	5700	330	9.2	28.6	20.8	6.1	2.9	12	19	265	271	9.2	74	8.91	3.95343	140	4.1	106	7.6	8.7	4.8	12.4378	216			345	0	0	0	0
223	45	2	DMN	32.5477	1	0	0	100	206	0	0	1	0	1	0	1	142	84	0	11000	361	9.8	32.3	30.4	6.2	3.1	22	21	317	194	8.1	84	9	4.34543	138	5.5	107	7	7.9	7.4	22.5225	69	307.6	0.2	313	0	0	0	0
224	58	2	DMN	33.4542	1	0	0	100	283	0	0	0	1	1	0	1	176	80	0	7300	393	10.7	32.6	17.8	5.1	2.3	20	16	324	236	8.6	82	8.18	4.48529	137	4	103	7.5	9.2	7.5	20.6522	94	341.6	0.05	450	0	0	0	0
225	71	1	DMN	17.8395	1	0	0	15	982	0	1	0	0	0	0	1	155	60	1	6600	410	11.3	35.6	22.4	5.2	2.9	14	11	266	286	9.4	117	7.02	6.77014	141	5.2	109	8.3	9.4	5.4	25.4386	60		0.68	61	0	0	1	0
226	66	1	CGN	21.3383	0	0	0	100	5061	0	0	1	0	1	0	2	150	82	0	5100	384	11.4	36.6	22.3	6.2	3.2	22	21	230		7.9	74	9.36	5.04681	141	5.1	110	8.3	9.1	4.5	27.5862	315			287	0	0	0	0
227	67	1	DMN	22.7344	1	0	0	55	701	0	1	0	1	1	0	1	180	70	0	6800	318	9.3	28.1	14.2	6.5	3.2	20	9	311		6.8	79	7.97	5.99132	136	3.2	103	8.2	9	4	11.3861	253	355		31	0	0	0	0
228	79	2	NSC		0	0	0	100	20	0	1	0	0	0	0	1	140	70	0	8900	371	10.8	32.3	16.8	7.1	3.6	22	10	175	361	9.6	114	7.17	4.74121	138	3.3	106	8.7	9.1	5.5		117		0.74	82	0	0	0	0
229	58	2	Others	28.9556	0	0	0	100	65	1	0	1	0	1	0	1	150	70	0	7500	384	10.7	35.6	22.5	6	3.7	13	6	306	98	12.3	102	7.55	4.8963	140	4.6	106	8.6	8.9	6.6	13.8776	74		0.01	46	0	0	0	0
230	64	2	CGN	20.6279	0	0	0	100	2321	0	0	1	1	0	0	2	119	66	0	5700	378	11	35.1	20.8	6.5	3.7	14	7	242	200	10	78	11.37	3.04138	137	4.8	102	8.3	8.6	7.2	42.9245	141	82.7	0.07	548	0	0	0	0
231	61	2	NSC	20.032	0	0	0	100	1169	0	0	0	0	0	0	1	150	80	0	8100	330	9.7	31.2	12.7	4.9	2.8	28	18	156	155	11.1	62	6.24	5.94463	140	4.7	110	7.9	9.1	7.7	6.96203	242		0.77	225	0	0	0	0
232	47	1	CGN	25.6312	0	0	0	100	3159	0	0	0	1	1	0	1	145	95	0	9900	319	9.8	30.3	34.1	6.1	2.4	18	8	445	154	11	132	13.84	3.62666	138	4	95	6.5	8.1	11.8	14.2012	276		9.51	191	0	0	0	0
233	74	1	DMN	19.0308	1	0	0	100	2018	1	0	0	1	1	0	1	150	74	0	5600	321	9.6	30.3	8	6.1	3.3	19	19	191	187	7.5	94	8.51	5.41988	139	4.4	106	9.1	9.8	4.8	48.6364	157		0.19	31	0	0	1	0
234	78	1	DMN	23.8797	1	0	1	100	442	1	0	0	0	1	0	1	133	63	1	3600	308	9	28.1	10.6	6	2.8	26	20	324	398	9.4	88	8.11	5.62732	136	4.1	96	6.9	8.1	5.3	10.0478	308		5.66	246	0	0	0	0
235	56	2	RPGN	22.3884	0	0	0	45	0	0	0	0	0	0	0	1	130	75	0	8600	316	7.8	24.2	44.8	5.7	1.5	14	13	163	544	8.9	78	9.2	3.98412	132	4.7	100	7.5	10	5.1	14.2857	787		17.47		0	0	0	0
236	72	2	DMN	21.9438	1	0	0	100	973	1	1	0	0	0	0	1	190	95	1	5200	382	11.9	38.3	16.3	6.3	2.8	11	7	220	743	13.1	106	9.14	3.7335	136	4	100	6.7	7.9	8	26.257	67		0.44	697	0	0	0	0
237	74	2	DMN	27.3969	1	0	0	80	438	1	0	0	0	0	0	1	175	60	1	6300	329	10	33.1	22.7	6.4	2.9	9	3	325	334	14.2	103	5.89	5.9906	142	5	106	7.7	8.8	4.1		144	1480.5	2.29		0	0	1	1
238	37	1	PKD	25.6429	0	0	0	100	1039	0	0	1	1	1	0	1	156	92	0	5200	406	12.5	37.4	17.6	6.4	3.6	12	9	326	208	6.4	72	9.65	5.76308	139	4.8	109	8.1	8.5	7.3	25.8621	50		0.06	225	0	0	0	0
239	50	1	PKD	23.6082	0	0	0	100	1576	0	0	0	1	1	0	1	158	90	0	14400	312	9	27.7	24.8	7	3.6	13	6	161	232	10.2	110	16.11	3.01741	131	5.7	94	8.7	9.1	6	9.34579	303		8.51	235	0	0	0	0
240	52	1	DMN	27.4873	1	0	0	100	88	1	0	0	0	0	0	2	157	91	0	5900	292	8.5	26.2	16.8	5.5	2.7	16	1	350	177	9.5	64	9.98	5.03802	138	4.4	106	7.5	8.8	6.9	18.9189	446		1.52	103	0	0	0	0
241	57	2	DMN	24.3044	1	0	0	100	11	0	0	0	0	0	0	1	160	70	0	7400	196	5.8	17.9	29.2	5.4	2.5	287	74	1071	571	11.2	101	10.02	3.61045	138	3.8	98	7.1	8.6	7.1	31.9066	112		0.17		0	0	1	1
242	81	1	DMN	18.7529	1	1	0	100	312	0	0	1	0	0	0	1	142	67	0	2600	324	10.2	30.9	7.4	5.4	3.1	20	21	186	207	10	115	7.44	6.11738	137	3.7	109	8.6	9.5	3.4	32.1782	172		0.01	194	0	1	1	1
243	69	1	DMN	26.0889	1	0	1	95	362	1	0	0	0	1	0	1	170	70	0	3700	313	9.5	30.8	19.7	5.6	2.4	17	14	234	215	7.2	96	7.98	5.93282	140	4.9	102	9	10.6	4.4	12.9707	155		0.01	156	0	0	1	1
244	63	1	DMN	22.784	1	0	0	100	259	0	0	0	0	1	0	1	180	100	0	7100	343	9.3	31.8	14	6.7	2.5	20	23	435	861	9.9	92	8.63	5.58979	145	4.6	113	8.1	9.6	8.2	47.5138	158		1.34	370	0	0	0	0
245	63	1	NSC	25.0671	0	0	1	100	284	0	1	1	0	0	0	1	128	77	0	11700	367	10.5	33.3	27	5.8	3	14	12	346	220	10.1	99	13.46	3.43729	140	4.5	108	8.7	9.7	7.2	25.8475	134		0.43	399	0	0	0	0
246	62	2	NSC	20.064	0	0	0	100	53	0	0	1	0	0	0	1	179	89	0	6700	256	7.6	24.8	22.7	5.7	2.7	19	9	311	285	11.7	63	7.13	5.11387	139	3.7	102	7.9	9.2	4.2	17.2414	117		0.28	341	0	0	0	0
247	76	1	NSC	22.2656	1	1	1	100	24	0	0	1	0	0	0	1	119	97	0	21500	335	9.2	29.7	37.1	6.5	2.6	12	6	371	317	5.5	62	7	6.65995	140	4.7	113	7.2	8.6	4	37.1429	200	4455.8	6.01	97	0	0	0	0
248	39	1	Others	24.6936	0	0	0	100	65	0	0	0	0	0	1	1	128	86	0	22600	345	11.2	34.4	8.2	5.5	3.4	68	49	1232	227	13.1	68	4.34	13.6067	139	4.4	103	9	9.6	5.4	36.5979	592		0.05	118	0	0	1	0
249	48	1	PKD	25.0106	0	0	0	100	759	0	0	1	0	0	0	1	200	120	0	5500	366	11.3	35.8	19.4	6.7	4.2	13	12	161	327	9.3	72	9.89	5.20644	141	4.4	108	7.6	7.6	6.1	33.0827	169	88.5	0.02	456	0	0	0	0
250	79	1	PKD	24.795	1	0	0	100	539	1	0	1	0	1	0	1	127	60	1	7600	316	9.6	30.2	13.9	7.4	3.9	16	13	243	170	10.9	113	8.67	5.21183	142	4.4	99	9.4	9.5	6.6	14.5228	228			523	0	0	0	0
251	72	1	DMN	23.564	1	0	0	20	288	1	1	0	0	0	0	1	161	85	0	5800	323	9.4	30.1	21	6.2	2.7	1181	739	4068	603	5.7	67	7.69	6.10301	137	7.9	106	8.6	9.9	5.4	28.4153	123	1322.9	11.31	139	0	0	0	0
252	65	2	CGN	20.2894	0	0	0	100	8383	0	0	1	1	1	0	2	124	74	0	3200	364	11.1	34.9	8.4	6.6	4	9	7	253	196	9.8	118	10.84	3.1902	140	4.8	104	8.9	8.9	5.1	23.0769	55	615.1	0.01	263	0	0	0	0
253	51	2	DMN	40.4259	1	0	0	100	0	0	0	0	0	0	0	1	160	90	0	10500	331	8.1	26.9	40	6.1	1.7	14	11	463	279	7.5	54	7.23	5.32692	139	4.8	104	4.9	7.2	8.3		37		15.93	404	0	0	0	0
254	69	2	NSC	20.647	0	0	0	100	2151	0	0	0	0	1	0	1	190	120	0	9800	378	10.8	34.8	19.8	7.1	4.2	11	5	309	390	8.5	69	6.71	5.29983	138	5.5	107	8.5	8.5	6.1	31.746	173		0.06	706	0	0	0	0
255	69	1	NSC	31.7535	0	0	0	100	1344	0	0	1	0	1	0	1	180	90	0	5900	392	10.3	33.5	14.2	5.6	3.3	30	29	291	202	8.5	172	17.6	2.49725	138	5.2	102	8.7	9.4	9.5	27.1605	86		0.34	651	0	0	1	0
256	76	2	CGN	22.9914	0	0	0	100	72	0	0	1	0	1	1	1	180	70	0	6600	352	10.5	31.6	27.8	4.7	2.1	23	15	225	114	8.6	66	6.24	5.58111	133	5	101	5.8	7.7	8.3	25.5708	53		0.02	85	0	0	0	0
257	78	1	NSC	18.1811	0	0	0	55	1354	0	1	0	0	0	0	1	155	75	0	7900	393	10.7	33.5	33.3	6	2.5	12	4	101	253	7.6	81	9.61	4.67381	133	4.7	103	7.6	9.1	6.8	14.6226	53		0.65	283	0	0	0	0
258	74	1	Others	21.9912	0	1	0	100	27	0	0	0	0	0	0	1	150	68	1	6200	287	8.5	25.7	20.7	5.2	2.6	19	6	220	156	8.3	60	6.87	6.85017	138	4.6	104	7.8	9.2	6	12.7517	724		10.87		0	0	1	0
259	78	2	NSC	35.3389	0	0	0	100	3720	0	0	0	0	0	0	1	110	50	1	7500	311	9.8	31.1	12.7	5.8	2.7	16	6	300	147	8.7	141	12.15	2.67232	142	3.7	106	6.4	7.7	7.6	45.2586	266		0.21	692	0	0	0	0
260	59	2	NSC	26.6428	0	0	0	100	673	0	0	0	0	1	0	1	200	90	0	6500	377	11	35.1	16.6	5.8	3.2	10	10	282	200	10.3	87	11.64	3.0343	140	5.5	106	7.7	8.5	8.3	22.9592	144		0.32	394	0	0	0	0
261	86	1	NSC	24.3672	0	0	1	100	1287	0	0	0	0	0	0	1	175	60	1	6400	305	9	28.9	15.4	5.7	2.6	25	13	220	239	12.2	109	8.02	5.53903	139	5.1	106	6.8	8.2	6.1	27.4112	92		0.54	589	0	0	0	0
262	33	2	Others	30.1593	1	0	0	100	1768	0	0	0	0	0	1	2	140	70	1	14800	352	10.1	33.3	22.4	6.2	4	20	21	690	283	7	171	8.35	5.15594	142	3.8	98	8.7	8.7	8.3	15.5039	1225		0.32	260	0	0	0	0
263	50	1	DMN	30.7415	1	0	0	100	58	0	0	0	0	1	0	1	160	60	1	4300	296	8.1	26.8	17.1	4.9	2.4	25	17	465	147	10.5	95	6.76	7.80253	144	4.2	116	5.4	7	5.1	21.659	34		0.13	302	0	0	0	0
264	73	1	Others	26.6974	0	0	0	100	1534	0	0	1	0	1	0	1	200	100	0	4300	423	11	34.6	13.9	6.1	4.1	15	10	307	247	13.4	124	10.54	4.30567	137	4.1	100	9.3	9.3	6.6	21.0169	88		0.1	240	0	0	0	0
265	69	1	DMN	20.0825	1	0	1	100	533	0	1	1	0	1	0	1	130	70	0	13000	390	10.5	34.2	27.1	8.7	4.2	20	14	359	221	12.4	113	8.17	5.78204	138	4.8	103	8.4	8.4	5.7	18.0124	311	2099	2.21	210	0	0	1	1
266	66	2	DMN	23.1656	1	0	0	100	590	0	0	1	0	1	0	1	196	80	0	3100	405	12.2	37	12.5	6.2	3.8	16	10	228	136	12.3	96	9.65	3.60715	139	4.6	103	8.8	9	6.8	31.2	151			58	0	0	0	0
267	48	2	PKD	20.3734	0	0	0	100	546	0	0	0	1	0	0	1	142	86	0	5600	383	10.9	34.1	20.5	7	4.3	13	10	165	203	9.1	105	10.32	3.67252	139	4.2	103	8.7	8.7	8	26.5306	47	76.6	0.02	137	0	0	0	0
268	59	1	DMN	21.2212	1	0	0	100	304	1	0	1	0	1	0	1	190	75	1	6600	475	12.4	39.5	10.5	5.9	3.4	34	8	330	403	11.1	69	7.39	6.74948	142	4.1	103	6	6.6	6.1	21.7899	377				0	1	0	0
269	44	1	DMN	29.373	1	0	0	100	200	0	0	1	0	1	0	2	148	77	0	6000	400	10.4	32.9	17.9	6.9	3.9	23	16	433	209	14.2	110	12.01	4.31629	136	5.3	94	7.4	7.5	8.2	13.3333	201			143	0	0	0	0
270	92	2	NSC	18.2718	0	0	0	60	90	0	1	1	0	0	0	1	168	88	1	7200	363	10.4	33.9	20.9	6.7	3.7	12	4	219	279	6.9	77	7.5	4.32038	140	4.6	108	8.2	8.5	4.4	34.4262	309		0.83	148	0	0	1	0
271	42	2	Unkown	17.9058	0	0	0	100	1018	0	0	0	0	1	0	1	120	75	0	5000	352	10	31.4	19.2	6.5	3.8	16	11	232	194	6.9	85	7.44	5.45849	139	3	105	6.3	6.5	6.8	28.3401	29		0.04	668	0	0	0	0
272	84	1	NSC	19.2114	0	0	0	70	1055	0	0	0	0	0	0	1	210	80	1	6900	374	10.8	32.9	13.5	6.3	3.1	44	16	266	236	14.3	81	5.88	7.83132	137	3.8	99	7.9	8.8	5.2	11.2426	165		19.2	139	0	0	1	0
273	71	1	NSC	21.9137	0	0	0	100	2271	0	0	0	0	0	0	1	155	75	1	4600	359	10.7	33.9	9.8	5.9	3.4	13	17	373	294	14.5	117	7.89	5.95783	140	4	107	7.4	8	7	16.9492	278		0.09	363	0	0	0	0
274	81	2	NSC	20.4266	1	0	0	80	946	1	0	1	0	0	0	1	150	60	1	6900	362	11.2	33.5	22.8	5.7	3.2	9	5	176	390	7.3	61	6.78	5.00433	142	4.2	107	7.7	8.5	4.4	22.043	194		0.03	381	0	0	0	0
275	50	2	RPGN	19.0361	0	0	0	100	3763	0	0	1	0	0	1	1	132	82	0	12100	335	10.1	30.8	33	5.7	3	16	15	342	234	11.5	90	6.93	5.61151	140	4.3	106	8	9	4.7	9.54545	92		0.02	413	0	0	0	0
276	73	1	DMN	26.8871	1	0	0	100	263	0	0	0	0	0	0	1	105	38	0	8000	333	9.8	31.7	10.6	6.1	2.5	504	192	860	264	11.7	107	8.27	5.61406	139	5.9	104	8.3	9.8	9	14.1379	47		12.17	192	0	0	1	1
277	75	1	NSC	22.7719	1	0	0	100	1618	0	0	1	0	0	0	1	165	82	0	6000	346	9.6	30.1	14.4	5.9	3	15	9	346	164	11.4	123	10.96	4.09361	139	3.5	102	7.1	8.1	8.1	13.6364	15		0.3	288	0	0	0	0
278	62	1	CGN	20.3894	0	0	0	100	924	0	0	0	0	0	0	2	136	76		6100	419	12	38.9	18.7	6.4	3.9	12	12	159	376	7.8	33	8.26	5.89127	141	4.4	106	8.8	8.9	3.4	54.3933	61		0.01	301	0	0	0	0
279	41	1	DMN	25.3857	1	0	0	100	122	0	0	0	0	1	0	2	145	80	0		375	10.9	34.1	20.8	5.4	2.5	17	10	433	176	8.3	96	9.98	5.39366	142	5.3	105	7.3	8.8	7.8	51.7241	145		0.1	256	0	0	0	0
280	53	1	DMN	26.6447	1	1	0	100	1753	0	0	0	0	1	0	1	155	80	1	5200	246	7.5	22.7	14.8	6.4	3.3	47	49	392	629	8.7	119	14.55	3.31713	138	5.1	99	7.2	7.9	9.4	25.4682	175		4.54	157	0	0	1	1
281	78	1	NSC	21.0464	0	0	0	25	240	0	0	0	0	1	0	1	140	60	1	6000	338	9.2	27.8	8.7	5.6	2.9	6	5	125	170	13.6	96	8.01	5.70422	139	4.1	98	8.2	9.3	5.7	14.2857	158		0.91	140	0	0	1	1
282	80	2	DMN	18.2953	1	0	0	95	756	1	0	0	0	1	0	1	85	45	1	4400	387	12	38.3	15.4	6	3.3	17	12	197	284	15.6	135	7.1	4.7751	137	3.3	98	8.8	9.5	5.1	13.8528	68	1342			0	0	1	1
283	53	2	DMN	29.4424	1	0	0	100	542	0	0	0	0	1	0	1	148	75	0	8800	371	11.3	35.9	25.4	5.9	2.6	16	14	263	209	18.1	95	9.04	4.12601	139	3.5	98	8.6	10	8.6	19.7368	244			59	1	0	0	0
284	50	1	DMN	27.391	1	0	0	80	701	0	0	1	0	1	0	1	190	90	0	9200	369	10.7	33.8	17.8	6	3.1	8	10	238	142	8.7	112	10.8	4.67339	141	4.8	110	8.1	9	7.4	24.5098	36		0.23	219	0	0	0	0
285	71	1	DMN	22.9481	1	0	0	100	816	0	0	1	0	1	0	1	158	86	0	5300	363	10	31.7	13.9	5.5	3	11	7	339	217	7.5	71	9.12	5.08459	138	3.9	104	7.2	8.2	4.9	22.905	115		0.38	260	0	0	0	0
286	53	1	DMN	27.4449	1	0	0	100	416	0	0	0	0	1	0	1	152	90	0	8300	293	8.5	26.3	20.2	5.7	2.6	11	10	242	264	10.4	78	13	3.75215	139	4.6	105	6.1	7.5	7	13.5	102		0.55	166	0	0	0	0
287	83	1	NSC	26.6682	0	0	0	100	490	1	0	1	0	1	0	1	120	55	1	5600	244	7.6	23.5	14.1	5.9	2.3	22	13	486	187	14.8	148	10.54	4.14991	139	4.3	100	5.7	7.4	8	52.0833	265		14.87	54	0	0	1	0
288	63	1	NSC	26.8252	0	1	0	100	3067	0	1	0	0	1	0	1	150	80	0	4500	286	8.8	25.5	17.8	6.3	3.7	15	11	253	247	11.1	116	10.77	4.38679	135	3.2	93	7.1	7.4	6.2	33.4646	139		0.02		0	0	0	0
289	74	2	PKD	22.6667	0	0	0	100	0	0	0	0	0	0	0	1	150	80	1	8600	164	5.4	16.5	20.1	6.1	3.3	21	11	469	250	9.6	154	11.32	2.93136	145	5	114	5.9	6.6	9.1	45.8564	130		1.78	18	0	1	0	0
290	41	1	NSC	25.7808	0	0	0	100	672	0	0	1	0	1	0	1	170	110	0	5700	275	8.2	23.3	6.1	5.4	3	6	7	438	170	12	160	26.61	1.84473	135	4.8	97	8.3	9.3	15.5	31.9838	319		0.66	248	0	0	0	0
291	70	2	CGN	25.6264	0	0	0	100	2846	0	0	1	1	1	0	2	170	92	0	6000	442	10.9	35.7	22.4	6.3	3.3	16	10	224	326	8	66	8.77	3.93787	140	5.4	107	8	8.7	5.8	10.1382	31		0.06	726	0	0	0	0
292	41	1	PKD	27.6915	0	0	0	100	411	0	0	1	0	1	0	1	140	80	0	15300	329	9.6	29.5	14	6.1	3.1	11	8	198	154	8.7	99	9.45	5.72546	140	4.1	107	7.7	8.6	5.5	4.58333	153		21.76	214	0	0	0	0
293	70	1	DMN	18.9998	1	0	0	100	2348	0	1	0	0	0	0	1	110	70	0	17600	283	7.9	24.8	28.6	6.4	2.3	24	22	204	337	8.9	128	8.32	5.64474	128	5.2	101	7.7	9.4	7	8.60215	364		0.2	101	0	0	1	0
294	62	1	RPGN	28.303	0	0	0	90	2711	0	0	1	0	1	1	1	170	100	0	6800	343	9.7	30.7	16.4	5.2	2.8	22	6	404	277	11.2	116	10.45	4.55483	136	3.2	94	8.2	9.4	7.1	31.3364	128		0.79	311	0	0	0	0
295	77	1	NSC	20.4614	0	0	1	100	2748	1	0	0	1	0	0	1	112	58	1	4600	251	8.1	24.6	9.5	5.1	3	7	5	188	135	9.9	89	6.02	7.82529	133	3.8	100	7.7	8.7	3.3		84		0.07		0	0	1	1
296	75	1	NSC	23.6793	0	0	0	100	1394	1	0	0	0	1	0	2	155	80	0	9200	333	10	33.4	20.8	6.4	2.7	20	12	310	294	7.2	72	7.89	5.86485	146	4.7	108	6	7.3	6.5	43.9306	207		1.65	373	0	0	0	0
297	70	1	DMN	23.6095	1	0	0	100	195	0	0	0	1	1	0	1	160	68	1	5000	363	9.9	31.5	14.5	5.8	3	12	5	274	189	9.5	87	9.47	4.89927	139	4.9	107	6.9	7.9	6.4	13.617	19		0.41	298	0	0	0	0
298	42	1	Unkown	21.8667	0	0	0	95	118	0	0	0	1	1	0	1	165	90	0	8000	331	10.3	29.6	15.9	5.8	3.5	15	10			13.1	83	10.63	4.99921	140	5.1	104	5.2	5.7	7.2	28.2051	108			294	0	0	0	0
299	68	2	DMN	25.2672	1	0	0	95	821	0	0	1	0	0	0	1	180	70	1	3900	356	9.7	31.5	9.9	6.7	3.5	16	11	182	121	11.5	89	6.97	5.10528	144	4.5	103	9.3	9.8	7	27.451	403				0	0	0	0
300	53	1	NSC	22.3793	0	0	0	100	0	0	0	0	0	1	0	1	180	105	0	9700	252	7.4	21	7.3	7.1	3.5	13	10	814	208	14.6	140	23.79	1.93713	136	4.6	98	6.4	6.9	9.3	21.9424	620		0.91		0	0	0	0
301	71	1	CGN	26.2226	0	1	1	100	2077	0	0	0	1	1	0	1	140	95	0	12400	352	11.1	33.8	20.2	6.7	3.3	14	9	254	165	10.7	74	7.45	6.34383	143	5.1	106	7.5	8.2	3.6	27.907	77		1.18	256	0	0	0	0
302	66	1	NSC	20.7782	0	0	0	100	604	0	0	1	0	0	0	1	160	90	0	6200	273	7.8	22.8	15	6.5	3	7	3	173	232	8.1	70	9.42	5.01165	131	4.9	97	8.1	9.1	5	12.069	327		0.03		0	0	0	0
303	77	1	CGN	24.7915	0	0	0	100	1900	1	0	0	0	0	0	1	146	65	0	8500	414	11.6	33.6	25	7.3	3.6	54	42	375	341	15	179	12.61	3.48495	128	3.8	99	8.3	8.7	5.8	15.4135	105		0.28	578	0	0	0	0
304	80	2	NSC	22.2556	0	0	0	100	428	0	0	0	0	0	0	1	152	64	0	4100	364	12.2	37.6	13.4	7.3	4.3	19	9	225	282	5.4	121	9.39	3.51693	142	4.2	99	9.4	9.4	4.1	27.4436	28		0.02	508	0	0	0	0
305	84	1	NSC	21.2889	0	0	0	100	887	0	0	0	0	0	0	1	152	64	0	4000	414	11.8	36.6	15	6.6	3.9	13	8	203	301	9.7	89	9.17	4.81617	140	3.9	102	9.6	9.7	5.9	19.7581	62		0.21	365	0	0	0	0
306	72	1	NSC	20.6904	0	0	0	100	0	0	0	0	0	0	0	1	162	94	0	5700	269	8.5	25.8	28.9	6.2	3.9	13	2	183	200	8.9	65	7.78	6.02581	138	5	106	8.4	8.5	4.8	38.5593	341		0.03	89	0	0	1	1
307	55	1	DMN	25.4985	1	0	0	100	311	0	0	1	1	1	0	1	160	82	0	7700	393	11.3	33.7	24.2	6.1	3.3	11	11	372	209	9.2	117	11.42	4.2779	138	5.2	99	7.3	8	4.7	21.2219	37		0.19	176	0	0	1	1
308	84	1	NSC	19.4453	0	0	0	100	0	1	0	1	0	0	0	1	160	80	0	8200	373	11.3	35.5	18.4	6.1	2.5	10	7	216	329	5	48	8.14	5.48669	143	4.1	114	8	9.5	5.9	34.9315	119		3.68	138	0	0	0	0
309	85	2	NSC	31.7347	0	0	1	60	0	0	0	0	0	0	0	1	100	50	0	6500	175	4.9	15.6	15.9	5.6	2.9	13	6	150	147	8.7	137	6.57	5.10842	143	5.2	97	8.3	9.4	5	16.5354	24		0.11		0	0	1	1
310	46	2	CGN	19.3001	0	0	0	100	2328	0	0	0	1	1	0	2	136	82	0	4400	419	12.1	37.9	7.4	6.2	4	15	9	246	239	8.3	57	9.41	4.11271	143	4.8	113	8.4	8.4	5.5	34.5238	35		0.01	277	0	0	0	0
311	43	2	Others	19.0908	0	0	0	100	3760	0	0	0	0	1	0	1	155	95	0	4800	368	11.1	33.5	16.2	6.4	4.1	16	12	198	239	8.6	83	10.95	3.5524	139	3.9	102	9.1	9.1	6.3	12.2605	29		0.04	69	0	0	0	0
312	79	1	NSC	19.0625	1	0	0	85	54	1	0	0	0	1	0	1	190	70	1	4200	368	10.7	32.1	13	5.7	3.3	10	9	163	192	9.4	106	6.32	7.36543	135	4.2	98	7.9	8.6	6.2	16.7224	36		0.01	278	0	0	0	0
313	64	1	DMN	25.7966	1	0	0	75	1642	0	1	1	1	1	0	1	210	110	1	7400	345	11.5	32.9	19.3	7.3	3.8	18	19	157	165	9.2	66	8.79	5.45386	138	4.5	104	9.6	9.8	4.8	38.3721	129		0.01		0	0	0	0
314	66	2	PKD	18.4595	0	0	0	100	98	0	0	0	1	1	0	1	150	66	0	4300	384	11.3	35.3	22.5	6.8	4.1	11	4	162	121	6.2	89	7.67	4.63736	142	5.2	106	9	9	6.9	15.6	48		0.04	179	0	0	0	0
315	72	2	CGN	19.4636	0	0	0	100	1288	0	0	1	0	0	0	1	160	80	0	4200	309	10.2	31.7	20.5	6	3.2	24	13	316	73	9.4	87	10.54	3.19451	139	4.4	101	8.7	9.5	7.7	25.4237	43		0.03	72	0	0	0	0
316	56	1	DMN	30.2016	1	0	0	100	226	0	0	1	0	0	0	1	180	105	0	8100	390	11.2	32.7	21.7	7	3.9	13	8	324	244	9.1	69	6.85	7.44434	145	4.7	106	8.6	8.7	4.8	7.76256	186		1.31		0	0	0	0
317	79	1	DMN	23.0332	1	0	0	100	587	1	0	1	0	1	0	1	150	80	0	6400	351	10.5	33.3	13.2	6.5	3.7	19	13	230	304	9.1	90	8.36	5.42362	142	4.3	103	8.9	9.2	5.7	36.3636	56		0.27	409	0	0	0	0
318	84	1	DMN	21.9843	1	0	0	100	331	0	0	0	0	1	0	1	175	90	1	4900	336	10.3	31.7	18.8	6.7	3.3	30	23	402	826	15.1	118	8.01	5.58418	143	4.5	105	6.8	7.5	8.4	37.1901	81		0.11		0	0	1	0
319	66	1	DMN	25.6541	1	0	0	100	712	1	0	1	0	1	0	1	170	85	0	7800	344	10	30.7	16.8	5.8	3.1	14	13	273	226	8.1	77	10.06	4.66391	139	5.1	104	7.8	8.7	3.9	9.30233	147	496	0.88	504	0	0	0	0
320	60	1	DMN	25.4935	1	0	0	100	1757	0	0	1	0	1	0	2	148	84	1	4400	364	11.2	33.6	13.7	6.9	4.1	13	12	216	198	7.5	99	8.07	6.10032	139	4.6	101	8	8	5.3	22.7941	132		0.02	142	0	0	0	0
321	62	1	CGN	26.8635	0	0	0	100	4359	0	0	0	1	1	0	1	140	75	0	2700	342	10.2	31.7	13	5	3.2	14	29	326	282	10.3	115	19.71	2.27509	141	4.3	102	6.6	7.4	7	30.5936	121		0.02	391	0	0	0	0
322	76	2	DMN	20.1937	1	0	0	100	253	0	0	1	0	0	0	1	158	72	0	7900	267	7.4	23	18.3	6	2.5	19	8	246	230	8.1	86	9.95	3.34992	138	4.6	100	6.8	8.3	5.3	31.3609	188		0.72	432	0	0	0	0
323	42	1	CGN	37.739	0	0	0	100	280	0	0	1	0	0	0	1	192	112	0	6200	306	9.4	26.3	12.7	5.9	3.6	12	10	396	171	11.3	71	10.58	5.02507	143	4	106	6.8	7.2	5	50.996	79		0.21	243	0	0	0	0
324	60	1	DMN	25.6084	1	0	0	100	1005	0	1	1	0	0	0	1	166	82	0	5700	358	10.8	33	9.8	6	3.1	44	27	416	272	7.8	129	13.55	3.46044	141	4.1	100	8.8	9.7	5.2	41.5686	122		0.04	40	0	1	0	0
325	71	1	NSC	19.2969	1	1	0	100	473	0	0	0	0	0	0	1	158	88	0	6900	371	10.8	32.5	25	6.5	3.1	5	9	133	157	10.6	85	10.76	4.24315	141	4.3	103	9	9.9	7.3	55.5556	303		0.07	46	0	1	0	0
326	78	1	Others	18.9606	0	0	0	100	1	0	0	1	0	0	0	1	150	60	1	19000	474	14.5	42.3	19.4	5.9	3	18	25	1053	386	8.9	64	5.78	8.1512	147	4	102	8.5	9.5	3.7				17.91		0	0	0	0
327	81	1	NSC	22.361	1	0	0	95	1668	0	1	1	0	0	0	1	160	85	0	7100	351	9.7	30.1	18.2	7.2	4.1	9	3	206	200	6.9	89	8.62	5.20741	136	3.8	97	9.2	9.2	3.4	40.708	404		1.67	87	0	0	0	0
328	43	2	Others	15.5709	0	0	0	100	0	0	1	1	0	0	0	2	160	90	0	6100	196	5.7	16.8	14.3	7.5	3.6	9	7	159	163	7.3	99	8.75	4.54029	138	3.7	103	8.6	9	6.9	9.26829	74		6.4	422	0	0	0	0
329	76	1	Others	19.7836	0	0	0	100	287	1	0	0	0	0	0	1	150	80	0	6000	353	10.6	32.9	10.5	8.4	4.3	24	15	335	263	6	160	7.63	6.06075	137	7	104	9.1	9.1	6.5	12.6154	85	647.6	0.17		0	0	0	0
330	81	2	DMN	24.4388	1	0	0	100	491	1	0	0	0	1	0	1	120	60	0	6900	233	7.3	23.3	21.3	5.2	2.3	21	23	263	299	9.1	78	5.33	6.51136	143	4.5	107	7.2	8.9	4.7	26.7327	436	1723	1.37	356	0	0	0	0
331	83	1	DMN	23.954	1	1	0	100	7	0	0	0	0	0	0	1	150	60	0	10500	295	9.1	28.8	22.7	6.1	2.1	21	5	249	179	11.1	76	9.24	4.79271	143	5	105	7.9	9.8	5.3	87.2549	293		14.27	107	0	0	1	0
332	88	1	NSC	20.7756	0	0	0	85	595	0	0	0	0	0	0	1	150	65	0	5300	347	10.2	32.6	12.8	5.3	2.7	26	10	329	196	6.2	75	6.44	6.99542	142	3.7	109	7.1	8.4	4.2		190		0.04		0	0	1	0
333	74	2	DMN	25.8692	1	0	0	90	915	0	0	0	0	0	0	1	150	65	1	7000	322	10.2	31.2	16.1	6.4	3.6	17	14	212	227	11	112	7.11	4.87564	138	5	107	8.1	8.5	7.2	26.1224	112		0.05	424	0	0	0	0
334	82	1	DMN	23.9844	1	0	1	100	1256	0	0	0	1	0	0	1	155	80	1	13800	300	9.5	28.3	18.2	6.6	3.1	22	26	221	311	4.4	133	7.37	6.15925	143	4.2	111	7.8	8.7	5.5	19	437	710	16.11	384	0	0	1	0
335	80	2	DMN	22.8695	1	0	0	100	340	0	0	1	0	1	0	1	170	70	0	5700	316	8.9	27.7	21.1	5.6	3	16	5	264	210	10.3	107	7.44	4.53689	139	4.2	106	7.5	8.5	5.6	8.58369	29		0.17	227	0	0	0	0
336	57	1	PKD	25.6496	1	0	0	100	389	0	0	1	0	1	0	1	176	95	0	4200	342	10.4	31.9	11.8	6	3	17	10	428	117	8.4	142	11.84	4.07023	141	4	102	6.4	7.4	6.4	38.2609	179		0.09	365	0	0	0	0
337	43	2	DMN	34.6147	1	0	0	100	344	0	0	1	0	0	0	1	152	88	0	8800	306	8.8	27.2	33.9	6.1	2.9	13	9	314	235	9.2	96	8.85	4.4842	141	3.9	104	7.7	8.8	9.3	18.4874	88		0.23	104	0	0	0	0
338	66	1	CGN	30.9733	1	0	0	100	324	0	0	1	1	1	0	1	178	76	0	9500	293	8	24.5	15.9	6.2	2.8	20	20	408	190	11.3	133	17.73	2.50903	139	5.2	101	7.1	8.3	9	16.4251	372		1.44	317	0	0	0	0
339	84	2	DMN	27.6402	1	0	1	60	1073	1	0	0	0	1	0	2	120	60	1	4900	415	12.5	39.4	23	7.9	3.7	59	39	452	299	16.4	207	4.73	7.34311	145	3.9	95	8.3	8.6	6.7	18.4049	4527	1282.2	0.97	174	0	0	1	1
340	78	1	NSC	23.5292	0	0	0	100	1383	0	0	0	0	1	0	1	150	60	0	4700	343	10.4	31.3	11.8	6.2	3.3	29	16	310	169	9.7	75	10.41	4.28232	132	4.8	98	7.5	8.2	5.4	33.9806	161		0.08	63	0	0	0	0
341	58	1	DMN	24.9121	1	0	0	100	1088	1	0	1	1	1	0	1	150	80	0	7300	395	10.9	34.4	21.7	6.5	3.5	16	0	271	316	7.9	98	10.52	4.60906	140	3.5	95	5.2	5.7	7.5	19.1083	259		0.21	218	0	0	0	0
342	76	2	PKD	19.1746	0	0	0	100	339	0	1	0	1	1	0	1	184	100	1	16700	332	9.4	28.1	25.1	5.4	2.4	13	8	162	225	5.7	81	5.66	6.20971	135	4	102	7	8.6	3.6	8.33333	276		19.95	128	0	0	0	0
343	68	2	NSC	16.5863	0	0	0	100	170	0	0	0	1	1	0	1	156	76	0	6800	368	10.1	30.9	11	6.1	3.9	14	10	240	328	6.6	75	8.45	4.13557	140	3.3	105	8.8	8.9	6	18.1495	47		0.04		0	0	0	0
344	83	1	NSC	24.2439	0	0	0	100	381	0	1	1	0	1	0	1	181	89	1	8300	391	11.5	36.7	12.8	6.7	4.1	10	9	269	189	7.7	93	11.47	3.78324	139	6.3	104	8.3	8.3	3.7	23.3333	91	463.9	0.52	249	0	0	0	0
345	62	1	Others	20.5276	0	0	0	100	1329	0	0	1	1	1	0	1	165	90		5400	341	10.8	32.1	21	6.5	3.4	13	13	232	154	8.2	110	12.51	3.74098	139	4.3	106	8.4	9	7.5	29.3478	201		0.18	126	0	0	0	0
346	78	1	NSC	25.5151	1	0	0	95	118	1	0	0	1	0	0	1	130	80	0	5700	341	10.7	32	12.9	6.3	3.4	71	57	265	334	8	172	7.88	5.80726	135	4.2	89	7.9	8.5	9.5		41		2.33	205	0	0	1	0
347	47	1	CGN	19.2042	0	0	0	100	70	0	0	0	0	1	0	2	151	79	0	4600	317	9.5	28.7	9.6	6.3	3.7	34	31	386	231	9.3	90	12.45	4.07187	141	4.7	106	7.3	7.6	5.5	27.8169	224		0.07	172	0	0	0	0
348	71	1	DMN	28.7775	1	0	0	100	178	0	0	1	0	0	0	2	168	74	0	6600	326	8.8	27.1	15.3	5.2	2.2	17	18	305	248	10.1	78	9.89	4.65314	139	4.1	99	6.1	7.9	6.8	8.50202	50		0.19	212	0	0	0	0
349	69	1	DMN	23.3469	1	0	0	100	49	0	1	0	0	1	0	1	200	100	0	4600	296	9.2	28.2	18.7	5.7	2.5	23	18	273	265	8.3	88	8.43	5.58723	140	6.5	109	7.7	9.2	4.9	24.7573	166		0.02	200	0	0	1	1
350	54	2	Others	39.3871	1	0	0	100	3009	0	0	0	0	1	0	1	140	75	0	16100	349	10.2	32	35.1	7.6	3.7	12	6	266	217	8.2	61	11.09	3.28166	135	4.8	93	10.1	10.4	6.1	14.7059	196		19.95	76	0	0	0	0
351	75	2	Others	21.1023	1	0	0	45	77	0	0	0	0	0	0	1	120	60	0	5400	254	8.1	24.8	3.1	7.1	3.6	38	17	293	213	9.9	39	6.08	5.76386	143	4.7	109	13.4	13.8	7.3	58.6466	464		0.35	23	0	0	1	0
352	64	2	DMN	23.7215	1	0	0	100	386	1	0	1	0	0	0	1	180	80	0	6500	361	9.9	31.3	21.9	6.8	3.8	11	7	257	265	9	64	10.34	3.37433	141	4.1	107	9.6	9.8	4.9	38.5892	156			171	0	0	0	0
353	68	1	NSC	24.4274	1	0	0	100	95	0	0	1	0	0	0	1	180	100	0	2400	263	8.6	27.1	2.7	6.4	3.4	28	17	344	285	13.7	126	9.31	5.03316	143	4.1	104	8.6	9.2	6	22.4138	134		0.2	457	0	0	1	0
354	74	2	NSC	22.9882	0	0	0	100	53	0	1	0	0	1	0	1	150	70	0	10400	370	10.1	30.3	34.6	6.2	3.4	17	10	300	252	9.8	77	7.41	4.6601	134	2.9	89	6	6.6	5.9	10.5932	130		2.25	465	0	0	0	0
355	57	2	DMN	27.0635	1	0	0	95	99	0	0	1	0	1	0	1	160	70	0	4800	334	9.6	30.1	13.7	6.1	2.9	15	7	238	243	10.6	99	7.89	4.6893	136	4.6	99	8.2	9.3	6	17.2043	227		0.25		0	0	0	0
356	56	1	Unkown	18.4126	1	0	0	50	210	0	0	1	0	1	1	1	160	100	0	11800	434	12.6	40.3	18.6	4.8	2.2	7	10	343	253	7.5	52	8.17	6.13905	137	4.4	93	7.7	9.5	6.5	11.2971	37		0.82	89	0	0	1	0
357	60	2	DMN	30.1063	1	0	0	100	1619	0	0	1	0	0	0	2	118	64	0	7400	445	12.3	36.6	13.9	5.7	3.5	12	10			10.2	89	8.13	4.47175	139	4.4	99	8	8.5	5.8	23.6	14			400	0	0	0	0
358	51	1	DMN	29.2041	1	0	0	95	1755	0	0	1	0	1		1	190	104	0	8100	355	10.5	32.5	16.4	5.2	2.4	8	7	330	215	7.6	103	15.05	3.23224	142	4.6	106	6	7.6	11.2	22.973	70		0.93	376	0	0	0	0
359	52	2	DMN	30.9694	1	0	0	100	329	0	0	0	0	1	0	1	152	82	0	5500	267	8.1	25	13.9	6.5	3.7	8	8	212	160	5.7	102	11.97	3.05153	140	4.9	104	8.4	8.7	7.1	53.6913	156		0.04	304	0	0	0	0
360	88	1	NSC	24.4848	0	1	0	95	656	0	1	0	0	0	0	1	165	75	0	5600	256	7.8	24	14	6.7	2.7	31	20	291	322	8	93	7.33	6.07172	139	5.2	107	7.2	8.5	4.2	7.35294	69		0.22	228	0	0	1	0
361	50	2	DMN	34.6015	1	1	0	100	2171	0	0	1	0	0	0	1	210	90	0	11300	230	6.5	19.3	14.1	5.4	2.4	17	11	409	229	7.6	85	12.02	3.07204	137	4.3	102	6.8	8.4	9.2	13.8122	284		7.3		0	0	0	0
362	52	1	DMN	34.6398	1	0	0	100	304	0	0	1	0	1	0	1	200	100	0	12500	281	8.2	25.5	38.8	6.2	2.9	9	10	291	114	9.4	88	12.15	4.0624	139	5.1	103	6.5	7.6	12.3	24.6696	167		1.23	117	0	0	1	1
363	81	2	NSC	17.7593	0	0	0	45	1236	0	0	0	0	0	1	1	180	100	0	2500	160	5.4	16.5	12.6	5.3	3	13	13	283	190	8.5	140	10.66	3.05031	138	5.3	105	7.5	8.5	5	48.7342	371		1.71	374	0	0	1	0
364	77	1	DMN	21.3193	1	0	1	100	2789	1	1	0	0	0	0	1	160	90	1	7100	347	11.1	34.8	15.1	6.7	3	34	10	308	331	5.8	51	4.84	9.93478	140	4.7	102	7.5	8.5	5.4	19.9115	58		0.77		0	0	0	0
365	49	2	DMN	28.1424	1	0	0	100	693	0	0	1	0	1	0	1	200	100	0	4700	322	9.7	29.1	24.1	5.9	3	9	14	223	184	6.1	88	9.4	4.04351	133	4.6	103	9	10	6.1	44.206	362		0.17	183	0	0	0	0
366	67	1	NSC	#VALUE!	0	0	0	30	0	0	1	1	0	1	0	1	160	80	1	12800	218	6.9	20.7	11.2	5.2	2.5	257	246	690	198	10.3	95	9.2	5.12076	141	8.8	111	8.7	10.2	7.4	7.36196	2318		5.94	97	0	0	1	0
367	72	1	DMN	26.225	1	0	0	100	1029	0	0	1	0	0	0	1	155	80	0	5000	369	10.2	31.4	13.9	6.4	3.9	10	7	265	231	11.7	81	8.02	5.82882	141	3.9	105	7.4	7.5	4.6	9.92366	28		0.03	115	0	0	0	0
368	72	1	CGN	22.4593	0	0	1	0	495	1	0	0	0	1	0	1	180	95	0	11100	320	9.9	30.1	12.7	5.4	2.9	20	35	432	155	8.6	155	12.85	3.48022	142	4.2	103	7.9	9	7.6	16.055	88		1.62	271	0	0	0	0
369	53	2	CGN	25.4667	0	0	0	100	59	0	0	0	0	1	0	1	180	90	0	4100	401	10.8	32.1	23.8	6.9	4	11	6	256	241	15.3	142	9.39	3.95806	134	2.9	96	7.3	7.3	8.3	22.8346	13		0.02	544	0	0	0	0
370	70	2	DMN	21.3149	1	1	0	100	14	0	0	1	0	0	0	1	170	90	0	6500	380	10	31.6	14.6	5.1	2.8	17	9	410	186	8.8	53	8.57	4.03852	141	3.5	103	5.9	7.1	5.7	32.0574	72		0.02	265	0	0	0	0
371	80	2	DMN	22.8608	1	0	0	15	56	0	0	0	0	0	0	1	140	58	0	6700	263	7.7	23.5	19.2	5.8	2.7	12	1	170	119	9.6	73	6.62	5.15514	137	4.3	100	9.3	10.6	6.9	28.2443	301		1.21	112	0	0	0	0
372	83	2	DMN	19.9861	1	0	0	5	974	0	0	0	0	0	0	1	120	60	0	4600	230	7.2	23.2	7.3	7.1	3.8	17	11	345	250	9.2	137	4.19	8.41334	137	4	92	8.3	8.5	5.7	19.6629	81		0.17	199	0	0	1	1
373	47	2	RPGN	17.2516	0	0	0	100	55	0	0	0	1	1	1	1	120	80	0	5500	401	12	38.1	12.5	5.9	3.8	28	89	338	219	9.8	123	12.3	3.04928	139	4.2	96	7.9	8.1	4.9	6.12245	285		2.39		0	0	0	0
374	87	2	CGN	20.9314	0	0	0	100	997	0	0	0	0	0	0	1	190	105	1	4600	392	10.2	33.7	16.5	6.5	3.3	16	15	424	321	8.3	104	8.91	3.63612	143	5.6	109	7.5	8.2	6.7	13.6364	32		0.15	573	0	0	0	0
375	72	2	NSC	21.2664	0	0	0	100	272	0	0	0	0	1	0	1	150	100	0	4500	457	13	40	12.4	7.4	4.5	22	14	268	281	6.5	128	8.46	4.06302	138	5.7	99	9.5	9.5	6	37.4016	144		0.01	826	0	0	0	0
376	75	1	DMN	25.2832	1	0	0	50	667	0	1	1	0	0	0	1	148	70	0	6400	349	10.7	32.3	20.5	5.6	3	15	9	243	166	5.4	95	9.32	4.88785	135	5.1	103	7.9	8.9	7.1	19.5219	108		0.68	328	0	0	0	0
377	82	1	NSC	21.2299	0	0	0	100	952	0	0	1	0	0	0	1	160	80	0	6500	427	11	34.2	22.7	6.6	3.1	43	11	361	317	10.4	77	7.53	6.01622	137	4	107	7.5	8.4	3.9	38	194		0.39	149	0	0	0	0
378	45	2	Others	24.2475	0	1	0	100	88	0	0	0	0	1	0	1	200	100	0	6200	357	10.8	33	17.5	6.4	3.3	11	7	307	364	5.2	89	9.03	4.32964	139	4.4	106	5.4	6.1	5.8	22.0779	59		1.18	487	0	0	0	0
379	81	2	NSC	22.6873	0	0	0	100	645	0	0	1	0	1	0	1	145	50	0	13400	378	11.5	35.3	23.6	6.7	2.6	29	17	425	281	10.4	99	5.67	6.08543	144	3.6	105	7	8.4	7.9	14.486	114		0.31	121	0	0	0	0
380	75	2	DMN	16.5748	1	0	0	100	16	0	0	0	0	0	0	1	150	70	0	6000	224	6.3	18.9	27.9	6.8	3.6	153	96	451	506	18.6	125	8.91	3.79435	128	4.4	82	9	9.4	9.2	5.28455	103		5.99		0	0	0	0
381	73	1	DMN	21.125	1	1	0	100	756	1	0	0	0	1	0	1	120	70	1	9800	372	10.5	33.8	21.5	5.7	2.9	14	13	274	299	10.7	111	8.44	5.49047	138	4.3	103	8	9.1	7.2	29.7619	114		1.11	249	0	0	1	0
382	84	1	NSC	20.7323	0	0	0	100	457	0	0	0	1	0	0	1	130	70	1	7300	344	10.6	31.7	17.3	8.1	3.9	36	41	175	233	8	110	10	4.3806	135	4.3	88	9.2	9.3	7.4	27.686	200		1.3	174	0	0	0	0
383	53	2	DMN	17.12	1	0	0	90	1132	0	0	0	0	1	0	1	170	110	0	5000	451	12.8	38.9	18.7	5.4	2.7	40	25	478	277	8.5	114	7.25	5.25254	138	4.4	99	7.3	8.6	6.5	41.2322	127		0.07	315	0	0	1	0
384	55	1	NSC	29.0101	1	0	0	100	941	0	0	0	1	1	0	1	150	80	0	7300	338	9.7	29.3	18.5	5.9	3.2	11	9	185	251	6.5	70	9.88	5.01249	140	3.8	107	7.5	8.3	5.7	22.5225	217		0.13	564	0	0	0	0
385	45	2	DMN	21.4026	1	0	0	100	371	0	0	1	0	1	0	1	150	75	0	6100	395	10.2	33.2	27.6	6.7	3.9	15	13	256	157	11.4	82	13.58	2.77065	139	4.4	103	9	9.1	5.8	6.04396	5		0.01	370	0	0	0	0
386	87	2	DMN	20.0777	1	0	0	15	890	0	0	1	0	1	0	1	140	65	1	7300	372	11.1	30.8	19.7	7.4	4.3	26	13	290	129	15.4	196	9.44	3.41338	132	4	85	12.6	12.6	6.3	43.8462	476		0.1	40	0	0	1	0
387	77	1	DMN	18.7337	1	0	0	100	1924	1	0	1	0	0	0	1	145	75	1	6100	379	11.5	37.7	17.4	8	3.7	23	10	354	389	10.5	74	8.11	5.6482	139	4.5	101	7.9	8.2	3.7	18.9573	181	2200	0.55	433	0	0	0	0
388	76	2	NSC	32.7012	0	0	0	100	1441	0	0	1	0	1	0	1	150	80	0	4900	356	11.1	35.3	9.5	6	3.1	16	11	428	236	9	125	10.13	3.28485	141	4.9	101	5.9	6.8	6.6	11.8056	14		0.01	335	0	0	0	0
389	62	1	DMN	22.243	1	0	0	100	799	1	1	0	0	1	0	1	170	80	0	5200	332	10.5	31.2	9.9	6.5	3.9	5	6	269	148	8.3	97	13.46	3.45311	136	4.5	99	6.8	6.9	7.1	33.3333	138		0.02	309	0	0	0	0
390	79	2	DMN	21.092	1	0	0	95	1826	1	0	1	0	0	0	1	125	60	1	8700	284	8.6	25.7	19	6.2	2.6	17	13	268	176	8.7	91	5.51	6.32423	139	4.3	103	6.7	8.1	5	10.1796	493	1309.7	11.21	210	0	0	1	1
391	69	1	CGN	24.9248	0	0	0	100	1604	0	0	1	0	1	0	2	140	60	0	5600	310	9.6	28.8	17.2	6.6	4	28	27	251	149	9.5	171	5.74	8.50751	139	3.8	99	8	8	5.3	21.9048	88	732.4	0.01	117	0	0	0	0
392	75	1	DMN	25.2249	1	0	0	100	1995	0	0	0	0	1	0	1	120	70	0	6600	281	8.2	26.1	16.2	5.1	2.8	13	17	231	224	3.5	91	9.51	4.78112	138	5.6	111	6.7	7.9	5.1	20.297	76		1.42		0	1	0	0
393	64	1	DMN	21.6729	1	0	0	100	97	1	0	0	0	1	0	1	100	70	0	6000	358	11	33.6	8.8	6.8	3.2	18	12	287	360	18.4	111	6.7	7.3401	139	3.6	101	7.6	8.4	7.7	18.1416	376		0.3	148	0	1	1	1
394	75	2	DMN	22.5342	1	0	0	100	460	0	0	0	0	1	0	1	160	60	1	8900	278	8.9	27.4	20.4	7.3	3.8	18	12	267	206	12.2	103	5.33	6.65678	135	4.2	95	8.6	8.8	6.2	11.5578	149		0.01	311	0	1	1	0
395	64	2	DMN	24.5484	1	0	1	100	70	0	0	0	0	1	0	1	150	80	0	5700	323	7.9	25.2	15.5	5.9	2.2	14	12	400	393	10.3	105	8.69	4.08117	141	4.8	100	4.9	6.7	7.4	12.9167	58		0.27	513	0	0	0	0
396	75	1	DMN	19.2415	1	1	0	100	2235	0	0	0	0	0	0	1	124	70	1	5800	330	9.3	28.6	21	6.6	2.8	10	9	230	282	4.9	108	10.5	4.29021	132	3.1	104	6.8	8	6.7	12.5	142		2.82	124	0	0	1	0
397	71	1	PKD	22.7896	0	0	0	90	1649	0	0	1	0	1	0	1	170	80	1	3900	351	10.1	31	17.7	7.4	4.7	20	22	259	183	12.5	148	8.42	5.5488	134	3.8	94	9.2	9.2	6.1	69.7248	731		0.04	241	0	0	0	0
398	75	1	Others	24.9163	0	0	0	100	26	1	0	1	0	0	0	1	120	80	1	6500	325	9.7	27.7	23.1	6.5	3.4	18	7	241	186	6.9	117	9	5.07829	120	5.4	90	8.5	9.1	7.3	25.2	481		0.54	189	0	0	0	0
399	39	1	DMN	29.7919	1	0	0	100	304	0	0	0	0	1	0	1	150	80	0	9500	376	9.9	29.4	25.3	6.9	3.7	7	10	299	192	8.4	107	16.53	3.15047	135	4.5	101	7.7	8	9.8	22.8916	100		0.15	170	0	0	0	0
400	78	1	Unkown	17.4745	0	1	0	100	1	0	0	0	0	0	0	1	150	70	0	8600	320	8.6	26.4	24	7	3.4	16	12	202	142	9.9	102	7.04	6.56941	140	4.9	111	8.3	8.9	7.3	4.02477	11		2.09	139	0	0	0	0
401	85	1	DMN	20.2664	1	0	0	100	438	1	0	0	0	1	0	1	150	95	0	6000	315	10.2	31.6	7.6	8.2	4.1	15	5	260	181	15	157	8.78	5.03356	137	4.4	99	9.4	9.4	5.6	13.7778	483		1.42	186	0	0	0	0
402	70	1	NSC	28.3665	0	0	0	100	2065	0	0	1	0	0	0	1	170	90	0	8600	367	10.3	30.8	29.7	6.2	2.6	7	6	299	230	4.7	86	14.95	2.97304	138	3.9	101	7	8.4	6.9	10.7143	109		3.87	424	0	0	0	0
403	85	1	DMN	28.2251	1	0	0	65	695	0	0	1	0	1	0	1	200	90	0	3800	274	8.4	26.4	8.1	5.8	2.8	27	17	464	211	10	89	8.32	5.3388	139	4.7	107	7.8	9	4.9	27.4854	258		0.15	247	0	0	0	0
404	70	1	NSC	21.1705	0	0	0	100	406	1	0	0	0	1	0	1	200	90	0	5700	339	10.8	33.1	12.6	6.2	3.2	24	17	343	691	7.3	52	8.05	5.85218	141	4.4	108	8.2	9	4.7	26.8199	57		0.08	335	0	0	0	0
405	71	2	NSC	21.5994	1	1	0	100	434	0	0	0	0	1	0	1	170	100	0	5800	376	10	31	8.3	5.3	2.6	21	7	408	223	8.7	43	10.89	3.09476	140	3.5	106	7.7	9.1	8.9	23.1214	143		0.28	548	0	0	0	0
406	46	1	CGN	28.1454	0	0	0	100	8619	0	0	1	0	1	0	1	175	105	0	3900	261	8.2	23.3	10.2	5.1	3.1	4	8	320	125	8.7	116	34.59	1.33961	127	4.4	95	7.5	8.4	6.5	47.2222	157		0.03	327	0	0	0	0
407	64	1	CGN	29.1833	0	0	0	100	5652	0	0	0	1	1	0	1	194	104	0	8200	335	9.9	28.3	19.9	6.4	3.5	10	9	163	241	6.4	93	11.83	3.94079	138	4.8	103	9.6	10.1	8.6	33.564	42		0.63	1300	0	0	0	0
408	54	1	DMN	19.9066	1	0	0	100	1939	0	0	0	1	1	0	1	200	90	0	10400	341	10.1	29.3	26.5	6.4	4	10	7	344	182	11	115	13.53	3.57244	139	4.2	100	7.4	7.4	8.5	14	57		0.19	336	0	0	0	0
409	81	1	DMN	20.6207	1	0	0	55	1962	0	0	0	0	0	0	1	120	60	1	5500	288	8.7	25.2	16.4	6.2	2.6	124	141	249	1651	4.9	108	9.38	4.74763	130	4.9	94	7.8	9.2	6.4	22.7273	454		0.05	208	0	0	0	0
410	49	1	DMN	22.3432	1	0	0	45	213	0	1	1	0	0	0	1	160	90	0	7400	404	10.7	31.4	30.4	5.7	3.3	10	7	344	219	7.4	62	7.48	7.02534	128	3.3	94	8.4	9.1	4.5	49.4792	208		0.02	72.6	0	0	0	0
411	32	1	DMN	26.3089	1	0	0	100	278	0	0	0	0	1	0	1	190	110	0	7400	405	10	31	26.5	5.3	2.5	11	10	316	170	9.8	95	9.04	6.4532	139	3.9	103	6.9	8.4	7	20.0772	15		0.4	207	0	0	0	0
412	77	2	CGN	20.4411	0	0	0	100	2482	0	0	0	0	0	0	1	195	90	0	4300	290	8.9	27.6	14.8	8.1	3.6	19	14	276	337	4.9	98	7.66	4.44301	138	4.5	105	8.1	8.5	8.6	32.5153	221		0.17	596	0	0	0	0
413	80	1	NSC	26.0396	0	0	1	100	119	0	0	0	0	0	0	1	120	70	1	12800	377	10.1	30.6	20.4	6.9	3.2	21	53	349	243	11.9	132	12.48	3.48623	130	2.9	86	7.7	8.5	9	7.98479	56		1.68	185	0	0	1	1
414	61	1	DMN	21.2142	1	0	0	90	195	0	1	1	1	1	0	2	138	68	0	8300	396	10.6	31.7	30.5	6.9	3	51	43	339	202	13.9	84	9.75	4.93675	141	5.1	106	6.4	7.4	7	23.1156	194		2.33	141.5	0	0	0	0
415	81	2	RPGN	20.2979	0	0	0	100	1596	0	1	0	0	0	1	1	175	90	1	6200	301	9.1	27.8	14.9	5.5	3.3	13	5	345	229	9.7	70	7.05	4.79504	141	3.9	106	7.3	8	5.7	19.4737	137		0.1		0	0	0	0
416	70	2	DMN	26.242	1	0	0	100	1117	0	0	1	1	0	0	1	131	66	1	4700	351	11.3	34.6	23.1	5.3	3	13	12	245	308	4.9	88.1	10.72	3.16133	135	4.8	100	7.6	8.6	10.4	30.2857	147.2	132.1	0.15	563	0	0	0	0
417	68	1	DMN	21.7765	1	0	0	100	807	0	0	1	0	1	0	1	192	86	1	5200	377	10.9	33.5	12.4	6.6	3.3	7	6	244	193	10	87.8	11.91	3.84436	135	4	96	7.8	8.5	5.6	34.749	28.7	224.1	0.02	208	0	0	0	0
418	71	1	CGN	18.9379	0	0	0	100	3940	0	0	1	0	1	0	1	143	80	1	5100	384	11.2	36	26.3		3.1	17	18	216	309	10.5	131.2	9.09	5.10295	144	5.7	106	8.1	9	5.4	52.2321	188.4	396.2	0.1	300	0	0	0	0
419	89	1	NSC	20.9339	0	0	0	65	532	0	0	1	0	0	0	1	161	68	0	7300	385	11.2	34.7	25.5	7	3.7	15	9	320	301	5.8	71.1	7.64	5.78393	138	4.9	103	8.4	8.7	4.5	15.3846	338.9	683.6	3.04	406	0	0	1	1
420	62	1	DMN	24.2288	1	0	0	100	664	1	0	0	0	0	0	1	127	72	0	4700	355	11.1	33.4	25	6.2	3.5	15	17	232	232	9.5	82.4	8.89	5.43609	141	4.1	109	7.6	8.1	7	40.3704	259.1	50	0.02	594	0	0	0	0
421	63	1	CGN	23.4908	0	0	0	95	462	1	0	1	0	1	0	1	132	78	1	6800	356	10.7	33.6	16.2	7.1	4.1	19	19	324	216	7.8	102.1	10.91	4.32525	143	4.1	109	7.2	7.2	8.3	21.9219	32.9	664.5	0.06	343	0	0	0	0
422	71	2	CGN	17.1932	0	0	0	90	3941	0	0	0	0	0	1	1	169	77	0	4400	278	9.6	27.5	20.2	5.4	3.5	12	8	176	376	6.6	61.2	6.09	5.84472	128	2.7	88	7.8	8.3	7.8	56.5574	331.9	313.1	0.02	636	0	0	0	0
423	43	2	DMN	31.5226	1	0	0	100	1597	0	0	1	0	1	0	1	139	78	0	6500	330	9.5	29.6	26.9	5.8	3.1	9	20	177	288	9.5	76.4	11.48	3.37337	137	5.3	105	8.8	9.7	9.1	61.2648	38.2	126.2	0.04	616	0	0	0	0
424	45	1	DMN	33.5654	1	0	0	100	238	0	1	0	0	0	0	1	165	86	0	6500	388	11.6	33.2	19.6	6.6	3.9	26	30	339	324	9.8	111.2	10.61	4.91131	142	4.3	98	7	7.1	9.3	38.8889	435.5	38.2	0.08	605	0	0	1	1
425	36	1	DMN	31.6404	1	0	0	100	370	0	0	0	0	0	0	1	173	105	0	7500	366	11.1	34.7	38.1	5.9	2.5	39	92	401	1137	8.4	95.1	9.23	6.09835	140	5.3	107	6.9	8.4	8.2	36.0215	184.2	601.9	0.15	313	0	0	0	0
426	72	1	CGN	22.0932	1	0	0	100	255	1	0	1	0	0	0	1	154	94	0	2600	269	8.2	25.2	13.9	5.6	2.8	13	12	256	258	6.8	80.7	10.94	4.15014	138	4.5	107	7.8	9	4.3	24.2424	210.4	119.3	0.02	426	0	0	0	0
427	53	1	Others	22.286	0	0	0	100	82	0	0	0	1	0	0	1	147	88	0	9600	282	8.8	25.5	18.3	5.4	3.4	20	18	283	138	12.5	126.4	10.78	4.60521	141	4.8	100	8.1	8.7	6.6	16.1017	497.5	552.7	0.08	354	0	0	0	0
428	78	2	NSC	24.9333	0	0	0	75	2734	0	0	0	1	0	0	1	148	76	1	8500	373	10.7	34.4	25.3	6.5	3.4	11	5	226	496	8.9	59.1	8.69	3.85591	140	4.2	106	8.5	9.1	6.7	20.6349	48.3	275.8	0.29	1954	0	0	1	0
429	82	2	NSC	19.6671	1	0	1	45	678	1	0	0	0	0	0	1	145	65	1	7600	250	7.4	23.1	21.3	6.1	3.2	9	2	222	228		73.4	4.58	7.6594	137	4.5	109	7.6	8.4	5	6.79012	183.3	684.9	9.59	292	0	0	1	0
430	80	1	NSC	23.8364	0	0	1	100	471	1	0	0	0	0	0	1	143	67	1	5600	345	10.2	32.4	13.6	6.1	3.6	20	12	385	232	8	107.4	8.84	5.08389	129	4.6	98	8	8.4	5.2	16.2393	201.7	336.7	0.76	211	0	0	0	0
431	68	2	DMN	20.8763	1	0	0	100	316	1	0	1	0	0	0	1	155	67	1	5600	340	9.9	30.4	29.2	6.3	3	17	11	262	467	10.1	54.8	6.86	5.1949	136	4.1	102	6	7	5.7	23.1818	133.7	679.1	0.12	442	0	0	0	0
432	83	2	Others	22.6347	0	0	0	70	95	0	0	0	1	0	0	1	172	83	1	3000	212	7.2	23.2	8	5.8	3	27	7	390	203	8.2	111.1	8.19	4.04146	138	4.6	110	7.7	8.7	6.2	35.2459	251.9	339.4	0.4	126	0	0	1	0
433	58	1	CGN	28.1205	0	0	0	95	2814	0	0	1	0	0	0	1	126	68	0	6200	317	9.4	29.1	15	6.2	3.6	25	11	360	262	9.9	98.5	8.5	5.81987	136	4.2	107	6.4	6.8	7.7	32.4895	93.6	69.2	0.05	656	0	0	1	0
434	75	2	CGN	20.7169	0	0	0	100	5019	0	0	1	1	0	0	2	138	66	0	7000	356	11.1	34.9	22.8	7	4.2	19	8	184	271	9.8	84.7	7.48	4.59468	138	4	101	9.9	9.9	5	35.6828	344		0.02	313	0	0	0	0
435	87	1	NSC	24.6832	1	0	0	95	1804	0	0	1	0	0	0	1	148	67	1	5300	337	10.1	29.8	18	5.6	3.1	21	23	189	433	7	73.7	8.06	5.49072	138	4.1	106	7.1	8	5.1	41.1429	216.6	80.2	0.83	296	0	0	0	0
436	75	1	NSC	26.3326	1	0	1	90	1100	1	1	0	0	0	0	1	127	64	1	4000	270	9.4	29.3	15	6.7	3.9	29	20	307	187	7.4	71.6	4.41	11.0826	140	4.2	109	8	8.1	4.6	15.1316	47.3	2396.6	0.83	304	0	1	1	1
437	60	1	CGN	23.03	0	0	0	100	363	0	0	1	1	1	0	2	148	78	0	6500	376	11.3	34.4	27	6	3.1	13	4	220	322	8.7	70.8	9.75	4.96022	140	4.8	104	6.5	7.4	5.3	10.7296	115.7	31.9	2.5	494	0	0	0	0
438	76	2	Others	22.1899	1	0	0	60	1679	0	0	0	0	0	0	1	195	91	0	4000	341	11.4	34.4	15.7		3.3	11	5	174	452	6.5	50.3	6.4	5.42865	137	3.7	110	7.9	8.6	3.9	23.6686	192.6	98.1	0.17	690	0	0	0	0
439	84	1	CGN	17.8465	0	1	0	90	995	0	0	1	0	0	0	1	144	66	0	7000	337	10.4	31.2	25.8	7.2	3.7	29	21	289	361	7	118.3	9.96	4.39985	132	4.4	94	7.4	7.7	7	38.8889	317.6	31.9	6.11	254	0	0	1	0
440	74	1	DMN	26.1157	1	0	0	100	1620	0	0	1	1	0	0	1	135	59	1	6200	220	8.2	25.3	22.3	7.3	3.8	29	26	166	203	11	141.8	6.22	7.63705	126	5.3	97	8.4	8.6	9.7	65.5431	226.7	129.5	0.04	252	0	0	1	1
441	74	1	NSC	22.244	1	0	1	65	782	1	1	1	0	0	0	1	121	63	1	4300	204	6.1	19.5	11.4	7.2	4.2	17	12	236	199	8.3	104.2	6.11	7.78759	139	5.2	108	7.9	7.9	5.8	9.7561	321.3	345	0.79	141	0	0	1	1
442	74	1	CGN	24.0234	0	0	0	100	2236	0	0	1	1	0	0	1	126	66	0	5100	403	12.1	38.7	15.7	6.3	3.3	17	34	256	167	7.7	103.1	12.98	3.41515	139	6.2	103	8.4	9.1	8.3	32.4873	217.5	263.8	0.14	289	0	0	0	0
443	67	1	DMN	23.7388	1	0	0	100	384	0	0	1	0	0	0	1	190	92	0	4700	448	12.7	40.3	16	7.6	4.1	18	29	311	300	5.1	100.9	12.3	3.72702	139	5.5	103	7.2	7.2	6.3	28.7449	143.6	426.6	0.02	324	0	0	1	0
444	87	1	NSC	18.0891	0	1	0	15	1638	1	0	1	0	0	0	1	169	109	1	9100	283	9.5	29	10.4	7.8	4.3	19	16	306	445	7.3	96.7	5.24	8.7945	142	4.6	110	8.7	8.7	4.6	40.4255	463	746.7	0.99	315	0	0	1	0
445	63	1	DMN	25.65	1	0	0	100	758	0	0	1	1	1	0	1	161	89	0	5400	292	8.7	27.7	26.2	6.4	3.2	29	14	637	244	7.7	114.3	8.29	5.84107	136	4.6	103	5.7	6.5	7.8	10.7023	26.5	1816.6	0.68	304	0	0	0	0
446	87	2	NSC	18.9977	0	0	1	15	1721	0	0	1	0	0	0	1	136	65	1	4100	350	11.3	36.2	11	5.9	3.7	18	6	213	328	10.6	128.5	4.85	7.07298	143	4.6	109	8	8.3	6.1	23.7624	424.7	510.2	0.02	1212	0	0	1	1
447	56	1	Others	17.2958	0	0	0	100	1	0	0	0	0	0	0	1	166	78	0	8200	396	12.3	35.6	9.4	6.6	3.8	14	28	622	184	17	124.3	9.22	5.37844	136	3.7	95	9	9.2	11.3	23.7354	600	2179.1	0.26		0	0	0	0
448	83	2	Unkown	19.3237	0	0	0	15	1052	0	0	1	0	0	0	1	158	95	1	4000	249	7	23.8	24.1	6.7	3.2	14	7	285	260	14.8	121.6	9.31	3.51269	142	4.7	98	7.5	8.3	9.9	71.9178	585.1	301.9	4.98	861	0	0	0	0
449	81	2	NSC	20.7877	0	0	0	100	918	0	0	0	0	0	0	1	153	76	0	3800	267	8.7	27	13.3	6.7	3.6	8	5	147	847	8.3	105.6	6.87	4.93265	136	4.8	110	6.5	6.9	7.3	49.7942	154.1		0.02	1225	0	0	0	0
450	67	1	DMN	23.3671	1	0	0	100	933	1	0	1	0	1	0	1	166	70	1	6800	457	12.7	39.8	23.6	6.3	3.3	28	21	355	174	8.6	94.8	10.01	4.66921	139	4.9	104	6.7	7.4	6.5	16.4609	222.7	204.2	0.15	319	0	0	0	0
451	64	1	CGN	22.4221	0	0	0	85	3912	0	0	0	0	0	0	2	137	80	0	4000	300	9	27.2	18.2	6.8	4.2	25	34	257	346	9.8	95.5	9.44	5.04439	139	5.3	107	8.9	8.9	6.2	53.7634	267.9	40.4	0.08	499	0	0	0	0
452	84	1	NSC	18.4406	0	0	0	60	1507	0	0	0	0	0	0	1	161	65	0	5300	251	8.7	26.6	10.9	6.5	3.5	15	10	243	258	6.6	128.6	6.31	7.24939	138	4	106	7.7	8.2	3.5	64.2105	238.9	91.7	1.19	307	0	0	0	0
453	48	1	CGN	29.4808	0	0	0	100	2730	0	0	1	0	1	0	2	122	81	0	6200	314	9.6	27.7	23.3	5.3	3	11	10	208	258	10.2	67.4	7.75	6.79813	141	4.7	112	7.2	8.2	6	35.7759	543.5	20.5	0.15	591	0	0	0	0
454	59	1	CGN	20.9029	0	0	0	100	6739	0	0	1	0	0	0	2	140	98	0	5400	335	11	33.6	14.8	6.4	3.8	14	11	197	258	8.8	75.4	8.61	5.71049	140	4.9	114	7	7.2	6.7	24.7899	85	62.9	0.05	638	0	0	0	0
455	82	1	NSC	23.7728	0	0	0	100	1262	0	0	1	0	1	0	1	153	64	1	3500	291	9.3	28.4	12.8	6.9	3.7			208	215	6.9	117.4	8.82	5.06051	131	5.3	105	8.2	8.5	6.5	18.3333	208.2	82	0.04	171	0	0	0	0
456	59	2	CGN	15.6299	0	0	0	100	1070	0	0	1	1	0	0	1	162	86	0	3600	336	11.8	35.1	7.9	7.4	4.4	18	12	274	272	9.5	99.7	8.49	4.28535	136	5	108	7.9	7.9	6.6	33.2237	76.8	218.7	0.02	564	0	0	0	0
457	72	1	NSC	25.7143	0	0	0	100	1035	0	1	0	0	0	0	1	226	115	0	6900	325	10.5	31.5	15.5	6.2	3.5	8	6	274	216	10.2	67	7.78	6.02581	138	5	112	7.5	8	4.5	25.5208	245.2	2134.6	3.6	637	0	0	0	0
458	83	2	PKD	27.6205	0	0	0	95	1	0	0	0	0	0	0	1	129	64	1	4800	276	8.4	24.6	18.6	6	3.6	12	5	196	191	8.2	61.4	5.17	6.68516	125	3.5	88	7.7	8.1	4.2	65.5367	354.4	498.5	0.02	217	0	0	1	0
459	63	1	DMN	20.0692	1	0	0	100	1933	0	0	1	1	0	0	1	159	83	0	8900	286	9.2	26	16.4	7.5	4.3	15	14	229	208	7.2	74.6	8.07	6.01549	135	5.1	99	6.8	6.8	6	22.2222	58.8	34.1		447	0	0	0	0
460	68	2	Others	19.0376	0	1	0	90	644	0	0	0	1	1	0	1	161	85	1	14600	412	9.9	35.7	25	6	3.3	14	11	246	467	5.1	55.5	7.08	5.01857	140	5.5	115	7	7.7	7.5	2.32558	14.3	5549.1	6.16	1199	0	0	1	0
461	67	2	DMN	37.7736	1	0	0	100	2126	0	0	0	1	1	0	1	202	97	1	5700	350	10.8	35.1	8.8	4.7	2.9	12	16	264	175	6.1	75.4	6.66	5.38867	142	5.3	110	7.5	8.6	7	39.9083	145.6	421.7	0.02	1041	0	0	0	0
462	82	1	NSC	25.3513	1	0	0	50	362	0	0	1	0	0	0	1	164	76	1	6400	308	9.8	31.1	17.2	5.4	2.7	11	9	226	200	6.8	83.2	7.65	5.91305	140	3.6	105	7.5	8.8	5.5	9.52381	55.6	173.7	1.29	241	0	0	1	0
463	80	1	DMN	23.7541	1	0	0	100	513	0	0	0	0	0	0	1	183	88	1	9300	365	11.3	32.2	29.5	7.1	3.3	17	9	339	371		50.6	7.5	6.08552	138	3.8	108	7.9	8.6	3.4	24.4726	392.1	314.2	1.09	222	0	0	1	0
464	72	1	Others	34.9959	1	0	0	95	21	0	0	0	0	0	1	1	124	95	0	12100	463	14.8	42.9	20.2	3.8	1.8	49	113	623	365	11.3	149	7.38	6.38401	133	6	106	6.5	8.7	6	66.25	1113.5	37.3	1.55		0	0	0	0
465	67	1	CGN	20.2848	0	0	0	100	2098	0	0	1	0	1	0	1	166	103	0	11600	359	11.3	35.3	21.7	6.2	2.9	19	10	997	391	8.5	76.5	7.79	6.14294	138	4.8	107	4.2	5.3	6.4	27.7419	132.8	2351.4	10.86	351	0	0	1	0
466	73	1	NSC	18.7783	0	0	0	100	885	1	0	0	0	0	1	1	139	74	0	3400	204	6.3	20	1.5	5.1	3.2	10	8	373	128	7.7	120.1	8.53	5.42713	138	5.3	107	6	6.8	6	90.2326	2745.7	1703.7	1.73	332	0	0	1	1
467	88	1	NSC	25.5069	0	0	0	75	5241	0	0	0	0	1	0	1	103	62	0	4900	303	9.2	28.4	27	6.3	3.8	10	5	174	263	8.7	75.7	9.06	4.81545	136	4.5	101	8.3	8.5	5.4	29.8893	181.9	73.7	0.03	583	0	0	1	1
468	77	1	NSC	22.5482	1	0	0	100	6329	0	0	1	1	1	0	1	138	72	1	6900	313	9.2	28.1	18.5	6	3.6	26	16	427	189	7.5	93.9	9.99	4.49629	142	4.9	107	7.8	8.2	6.2	17.5627	133	374.5	0.11	412	0	0	0	0
469	84	2	DMN	24.0867	1	0	0	45	1746	1	1	1	1	1	0	1	132	62	1	8800	348	10.7	31.9	25.6	7.5	4.1	14	17	193	191	9.5	76.8	7.61	4.36459	130	4.6	91	8.7	8.7	6.1	34.4444	245.8	26.9	0.03	218	0	0	0	0
470	83	2	CGN	23.3707	1	0	0	100	5300	0	0	0	0	0	0	1	109	57	0	3700	307	10.4	32	9.7	7.4	4.5	39	14	422	400	9.2	100.8	9.71	3.35469	135	3.8	98	5.6	5.6	7.3	25.5411	278.9	72.9	0.56	665	0	0	0	0
471	71	2	DMN	21.5085	1	0	0	100	278	0	0	1	0	0	1	1	134	63	1	4400	352	10.4	31.1	11.7	5.9	3.1	17	10	211	201	11.4	86.1	10.64	3.17439	130	5.2	93	7.3	8.2	8.1	12.5	122.3	146.6	0.11	249	0	0	0	0
472	74	2	NSC	18.6445	0	0	0	100	1345	0	1	1	1	0	0	1	169	88	0	3300	266	8.9	28	15.6	5.7	3.4	29	18	285	327	5.9	97.8	6.57	5.3157	144	4.3	110	7.2	7.8	6.4	17.603	185	339.3	0.05	1059	0	0	0	0
473	71	1	RPGN	27.0672	0	0	0	100	903	0	0	0	0	0	0	1	152	85	0	6400	288	9	28.2	14.5	5.9	3.4	72	113	599	1451	11.7	93.8	8.24	5.68154	139	4.4	107	6.6	7.2	6.5	26.4423	271.1	272.5	0.92	619	0	0	0	0
474	76	2	DMN	19.3414	1	0	0	20	294	0	1	0	0	1	0	1	107	46	1	2800	293	8.8	27.3	23.4	4.8	2.3	18	13	219	351	6.2	103.7	5.97	5.85783	135	6	102	7	8.7	5.4	25.5952	286.7	202.5	2.73	163	0	0	0	0
475	79	1	NSC	20.8209	0	0	0	100	2225	0	0	1	1	1	0	1	136	76	1	6100	322	8.5	26.6	22.1	5.9	3.3	12	7	264	204	8.5	103.3	13.65	3.17211	134	4	100	8.4	9.1	7.2	18.9744	179.5	489.4	2.03	164	0	0	0	0
476	73	1	CGN	21.8717	0	0	0	100	22	0	1	1	0	1	0	1	150	78	1	3600	312	9.2	29.1	18.2	6.7	3.2	45	25	272	280	15.6	87.8	10.02	4.55071	137	4.7	113	8.1	8.9	5.1	49.7696	111.8	30.9	0.3	104	0	0	0	0
477	75	1	DMN	22.6414	1	0	0	100	129	0	0	0	1	1	0	1	166	80	0	5000	308	10.2	31.7	21.1	5.9	3	18	13	330	252	8.8	64.7	7.76	5.97242	136	4	105	8.4	9.4	4.9	21.6374	591.1	341.1	0.21	197	0	0	1	0
478	84	2	RPGN	21.1141	0	1	0	95	63	0	0	0	0	0	1	1	159	72	1	8700	324	9.7	28.2	24.9	4.7	2.8	45	44	476	202	12.2	102.4	5.78	5.89697	142	3.2	103	8	9.2	4.1	43.3673	1046.6	304.7	0.07	238	0	0	1	0
479	33	2	CGN	31.1527	0	0	0	100	398	0	1	0	0	1	0	1	141	78	0	6300	290	8.8	27.7	25.3	6.7	3.6	7	9	296	232	7.9	72.3	9.8	4.32744	136	4.6	103	5.8	6.2	6	14.511	84	104.1	0.32	430	0	0	0	0
480	43	1	DMN	19.1579	1	0	0	100	1560	0	0	1	1	1	0	1	181	90	1	10500	370	10.7	34	28.3	6.9	3.9	20	14	221	281	6.4	50.6	7.33	7.45714	143	4.7	104	8.6	8.7	6.2	7.25191	41	594.5	0.18	98	0	0	1	1
481	66	1	DMN	21.1927	1	0	0	100	461	0	1	0	0	0	0	1	178	93	1	5400	359	9.3	29.1	26.3	7	3.4	8	17	307	240	7	93.3	8.68	5.4809	133	4.8	102	6.7	7.3	7.7	16.041	42.4	389.4	0.98	250	0	0	0	0
482	71	1	DMN	16.5552	1	0	0	100	2583	0	1	1	0	1	0	1	130	57	0	4200	343	9.5	31.3	19.6	6.8	3.4	19	12	347	476	6.5	98.5	10.43	4.39023	139	5	111	5.7	6.3	6.8	20.3488	21.3	403.2	0.11	446	0	0	0	0
483	70	1	DMN	19.7381	1	0	0	100	3199	0	0	0	1	1	0	1	170	92	1	5600	348	11.2	33.8	18.6	6.3	3.6	5	7	199	134	8.6	95.4	10.92	4.19221	136	4.3	102	8.5	8.9	6.8	42.0664	105.6	592.8	0.02	187	0	0	0	0
484	57	1	NSC	26.3328	0	0	0	100	27	0	0	0	1	1	0	2	129	76	0	7600	341	10.3	30.1	28	6.7	3.7	49	43	280	610	7.8	88.4	10.89	4.46023	140	5	101	8.4	8.7	8.1	30.9013	292.2	27.6	6.4	1789	0	0	0	0
485	69	2	DMN	19.1155	1	0	0	100	562	0	0	0	0	0	1	1	129	56	0	5300	345	9.4	28.8	16.5	7.1	3.5	5	37	158	379	7	71.6	9.52	3.61466	138	4.3	113	7.3	7.8	3.8	42.7313	164.3	916.1	0.02	259	0	0	0	0
486	76	2	DMN	24.1546	1	0	0	100	687	0	1	1	0	0	0	1	161	68	0	5100	337	9.3	29.2	15.5	7.1	3.1	18	8	284	446	8.2	77.8	9.74	3.42901	141	4	112	5.9	6.8	4.9	20.2186	125.5	338.7	3.14	603	0	0	0	0
487	89	2	Unkown	25.0247	0	0	0	40	890	0	0	0	0	1	0	1	204	88	1	3900	354	11.4	35.4	15.5	6.1	3.7	23	18	279	528	7.2	87.3	7.89	4.12638	142	5.6	113	8.7	9	5.2	40.1929	60	101	0.02	1047	0	0	0	0
488	75	1	CGN	22.0517	0	0	0	100	2495	0	0	0	0	0	0	2	136	72	1	5700	339	10.8	31.4	19.6	6.9	3.9	18	26	164	268	8.9	104.5	8.79	5.21117	138	4.7	105	10.3	10.4	7.2	29.2373	276.5	11.9		759	0	0	0	0
489	85	1	DMN	27.5585	1	0	0	100	6171	0	0	1	0	0	0	1	176	88	1	1800	306	9.1	28.5	11.8	6.4	2.5	17	6	265	204	8.7	56.9	7.88	5.66577	137	5	113	6.9	8.4	5.5	23.2877	152.3	15.7	3.05	208	0	0	0	0
490	77	1	Others	23.0148	0	1	1	45	510	0	0	0	0	0	0	1	135	71	0	4300	217	7.3	22.2	12.8	7.4	3.3	3	2	228	208	10.2	84.1	6.64	7.02954	140	3.9	111	8.6	9.3	6.3	46.4865	749.7	279	0.62	311	0	0	1	1
491	43	1	PKD	19.6995	0	0	0	100	1789	0	0	1	1	1	0	1	162	94	0	7500	337	10.7	30	20.4	7	4.3	12	15	170	163	8.1	78.1	11.16	4.70816	142	3.8	107	9.3	9.3	5.7	16.3424	140.9	22.5		102	0	0	0	0
492	74	1	CGN	21.6029	0	1	0	100	2253	0	0	1	0	1	0	1	151	74	0	5100	323	10.1	31.3	17	6.7	3.7	9	6	242	238	7.6	125.4	6.59	7.16921	139	5.4	107	8.4	8.7	5.7	33.5714	139.5	84.3	0.02	319	0	0	1	0
493	65	1	DMN	21.631	1	0	0	100	477	1	1	1	1	1	0	2	131	66	1	5800	374	9.9	30.8	25.1	7	3.8	10	7	277	272	6.6	135	9.56	4.95307	138	3.4	99	8.1	8.3	5.7	27.2727	45.3	262.8	0.15	128	0	0	0	0
494	80	2	DMN	21.7591	1	0	0	30	1438	0	1	1	1	0	0	1	123	50	1	9200	240	7.6	22.1	11.6	5.3	3.3	2242	2007	4875	251	10.3	121.4	6	5.74066	128	5.8	92	7.8	8.5	7.5	93.5345	33885.5	1355.4	4.9	165	0	0	1	1
495	68	1	RPGN	17.2935	1	0	0	100	0	0	0	0	0	0	0	1	158	77	0	4900	304	9.3	28.6	10.8	8.2	3.3	54	61	212	388	9.8	107.1	11.75	3.90167	130	5.9	106	7.9	8.6	6.7	18.5185	918.7	222	0.39	103	0	0	0	0
496	75	1	RPGN	19.5649	0	0	1	50	26	0	0	0	0	0	0	1	141	72	1	9400	304	10	31.2	7.3	4.9	2.9	35	60	402	375		136	7.67	4.47031	143	4.4	104	7.1	8.2	8.6	47.1831	763.6	430	0.27	134	0	0	1	0
497	70	1	CGN	21.4005	0	0	0	100	852	0	0	1	0	0	0	2	128	62	0	4100	322	10.2	30.9	18.8	7.1	4.4	11	10	215	231	7.2	57.6	8.42	5.57144	139	5	105	8.9	8.9	4.6	15.942	104.7	65.5		252	0	0	0	0
498	68	2	DMN	24.3078	1	0	0	100	504	0	0	1	0	0	0	1	143	64	1	4000	361	10.8	32.7	11.6	6.7	3.8	17	10	305	353	7	85.2	7.75	4.5459	139	5.8	109	7.1	7.3	6.4	21.393	114.9	447.4	0.06	273	0	0	0	0
499	70	2	DMN	24.4609	1	0	0	100	673	0	0	1	1	1	0	1	177	77	1	6400	349	10.3	30.7	30.7	5.8	2.7	19	12	199	172	6	51.1	8.29	4.18798	136	3.3	98	8.8	10.1	7.4	22.1053	100.8	265.4	0.02	65	1	0	0	0
500	74	1	Unkown	27.0773	0	0	1	100	2576	0	0	1	1	1	0	1	147	84	0	6300	320	10.4	31	18.1	7.1	4	13	11	171	264	6.5	68.2	8.03	5.77528	140	5.2	108	8.2	8.2	4.7	29.9242	162.4	84.9	0.13	193	0	0	0	0
501	65	1	CGN	25.6037	1	0	0	90	285	1	0	0	1	1	1	1	104	75	0	6100	224	6.9	20.6	12.8	2.8	1.3	21	25	252	224	6.6	78	3.24	16.1793	138	4.3	113	5.8	8.5	3.1	19.4175	819.8	16.9	0.02	120	0	0	0	0
502	79	1	NSC	21.9482	1	0	0	100	3579	0	0	0	1	0	0	1	176	79	1	5400	341	10.2	31.3	25.3	6.2	3.8	9	10	178	321	6.9	73.3	7.56	6.05452	142	4.8	110	8.4	8.6	4.4	20.9386	82.4	66.4	0.25	229	0	0	0	0
503	80	1	NSC	24.4871	1	1	0	100	0	0	0	1	0	0	1	1	97	51	1	3400	171	5.8	17.8	5.5	5.3	3.1	16	9	176	271	3	120.6	5.91	7.89766	136	4.9	102	8.1	9	6.5	7.34463	46.1	1706	0.06	125	0	0	0	0
504	80	1	NSC	14.9778	0	0	0	25	54	0	1	0	1	0	0	1	115	72	1	13700	219	6	19.8	37.6	6.7	3.6	123	47	766	296	8.9	112.6	5.53	8.49324	142	5.6	100	8.4	8.8	10.9	16.1702	281.3	1070	2.19	179	0	0	0	0
505	50	1	DMN	31.6122	1	0	0	100	292	0	1	1	1	1	0	1	252	95	0	8000	366	10.4	30.1	20.3	6.7	3.9	11	8	272	283	7.9	68.3	7.24	7.23841	139	3.6	101	7.4	7.5	4.5	34.5238	175.7	14.5	0.19	323	0	0	0	0
506	67	1	NSC	19.9082	0	0	0	100	183	0	0	1	1	1	1	1	181	83	0	6200	381	12.2	35	20.8	7.7	4.2	12	16	191	179	6.5	107	10.62	4.37661	135	4.5	95	10.6	10.6	6	24.1107	892.5	246.6	0.08	11	0	0	0	0
507	60	1	Unkown	26.4453	0	0	0	100	495	0	0	1	1	1	1	2	142	72	0	6100	324	10	29.7	19.9	6.8	4	16	11	271	154	5.9	84.7	9.03	5.39448	143	3.6	112	7.5	7.5	8.1	42.2642	333.9	468	0.1	127	0	0	0	0
508	67	1	CGN	20.8528	0	0	0	100	253	0	0	1	1	1	0	1	147	86	0	11700	306	8.7	26.9	29.2	4.8	2.4	13	8	238	203	5.8	60.4	12.13	3.7842	141	3.2	107	7.9	9.5	7.1	33.75	133.9	95.8	0.52	103	0	0	0	0
509	63	1	DMN	28.4479	1	0	0	100	139	0	1	1	1	1	0	1	183	101	0	6800	332	9.9	30	23.2	7.2	3.9	17	12	314	764	6.5	58.3	9.14	5.24947	139	4.7	107	6.1	6.2	5	21.6667	143.2	24.5	0.12	446	0	0	0	0
510	79	1	DMN	28.5533	1	0	1	60	1002	1	0	0	0	0	0	1	118	52	1	7400	280	8	24.2	11.7	6.7	3.3	17	14	213	227	4.4	49.5	4.28	11.2819	132	3.9	99	7.3	8		12.8405	122.5	251	5.88	125	0	0	0	0
511	60	1	CGN	30.4496	0	0	0	100	636	0	0	1	0	1	0	2	133	61	0	6500	367	10.9	33.5	21.1	6.8	3.9	9	9	195	291	8.9	92	9.38	5.17467	136	5	100	8.3	8.4	4.6	30.2817	66.2	11.4	0.12	337	0	0	0	0
512	41	1	DMN	31.1353	1	0	0	100	761	0	0	1	0	1	0	1	157	84	0	6100	321	9.2	28.2	15.3	4.9	3.3	10	16	221	220	9	95.6	10.08	5.33515	139	4.9	112	6.4	7.1	8.1	20.0772	66.1	42.2	0.1	1071	0	0	0	0
513	72	1	DMN	23.0476	1	0	0	100	184	0	0	1	0	1	0	1	192	93	0	7900	347	10	30.5	18.7	6.2	3.6	12	10	211	205	8.9	78	11.24	4.02911	135	5.8	105	7.3	7.7	8.1	37.6884	146.9	82.1	1.8	221	0	0	0	0
514	81	1	DMN	24.1389	1	1	0	0	199	1	0	0	0	0	0	1	128	64	1	6200	270	8.4	26.1	26.9	6.5	2.9	13	11	171	285	8.5	108.7	4.81	9.85825	142	4.9	103	8.1	9.2	7.8	17.3684	648.7	724.6	1.48	163	0	0	1	0
515	66	1	DMN	20.0062	1	0	0		384	0	0	1	0	1		1	192	92	0	5400	332	9.3	27.4	24.4	5.9	3.1	20	15	327		7.9	95	11.57	4.00227	138	6	106	8	8.9	5.8		48.7			404	0	0	0	0
516	55	1	DMN	24.9992	1	0	0	40	1024	0	0	1	0	1	0		162	76	0	5900	207	6.5	18.9	7.5	6.8	3.5	20	12	425	309	8.7	80	9.13	5.46465	138	6.3	114	5.3	5.8	7				0.2		0	0	0	0
517	83	1	NSC	18.3985	0	0	0	20	206	0	1	1	0	0	0	1	142	64	0	6000	282	9.6	29	7.3	5.6	2.7	16	4	275	99	11.1	76	7.54	5.98663	126	3.6	89	7.4	8.7	4.9	45.7143	382.2		0.4	424	0	0	1	1
518	64	2	Others	18.7215	0	0	0	100	108	0	0	0	0	0		1	145	90	1	6400	325	9.4	28.2	28.2	6.1	3.2	24	8	333	62	11.6	76	10.8	3.21741	143	4	107	5.9	6.7	7.4		177		0.2	680	0	0	0	0
519	84	1	DMN	18.7776	1	0	0	85	3	1	0	1	0	0		1	140	60	1	11200	289	9.2	29.1	21.7	7.9	3.9	11	6	219	147	9.1	50	7.03	6.44117	137	4.7	106	7.9	8	6.5	28.1768	87.4	2298	0.4	187	0	0	0	0
520	76	1	Others	23.4375	1	0	0	50	3377	0	1	0	0	0		1	145	83	0	12700	220	7.2	20.4	27.8	6.7	3.5	17	21	248		6	83	7.66	6.03479	139	4.8	107	8.5	9	6.9		90		5		0	0	1	0
521	63	2	Unkown	17.3817	0	0	0	100	398	0	1	0	1	0		1	150	80	1	5000	240	8	25	9.9	6.3	3.7	64	16	325		9.4	70	9.3	3.80641	134	3.9	93	7.1	7.4	3.2	19.8381	57.8	4974	0.5	1210	0	0	1	1
522	40	1	PKD	28.8474	0	0	0	40	2793	0	0	1	0	1		1	124	80	0	5100	212	6	18.5	10.8	5.7	3.3	7	6	150		9.4	129	16.13	3.21261	135	6	102	8.3	9					5.7		0	0	0	0
523	85	1	Unkown	21.8359	0	0	0	30	1169	0	1	0	0	0	0	1	142	58	0	8100	231	7.8	23.6	9.3	7.3	4.1	15	11	242	55	6.9	114	7.65	5.85238	135	3.6	98	8.5	8.5	7.2	26.3441	294.6		20.3		0	0	1	1
524	75	1	DMN	16.9714	1	0	0	40	2769	1	1	0	0	0	0	1	160	80	0	9000	329	11.9	35	18.7	7.3	4.1	26	12	272		10.1	144	9.41	4.83673	132	4.3	81	8.3	8.3	4.7	16.3934			0.1		0	0	1	0
525	85	2	Unkown	18.8396	0	1	0	100	3084	0	0	1	1	0		1	140	80	1	2800	338	10	30.6	12.7	6.3	3.6	10	6	196	115	8.9	54	7.9	4.17541	141	4.7	103	9.6	10	5.8	17.6471	68.5		0.3	350	0	0	0	0
526	73	1	DMN	30.5243	1	0	1	100	327	0	0	1	1	1		1	152	50	1	4000	228	7.1	21.1	10.4	6.6	3.8	9	12	219	85	8.3	103	7.8	5.98517	136	3.9	94	9.9	10.1	3.7	13.0909	74.4		0	29	0	0	0	0
527	63	2	CGN	20.9	0	0	0	100	928	0	0	1	0	0		1	164	96	1	9800	341	10.9	32.5	20.3	7.1	4.3	19	20	422	206	8	166	12.8	2.68379	142	4.8	95	6.5	6.5	10.3				2.7	626	0	1	0	0
528	64	1	DMN	28.2812	1	0	0	100	951	0	1	1	1	1		1	142	82	1	6700	347	11	32.5	14.5	6	3.6	15	14	283	51	9.1	74	9.21	5.18237	147	4.4	105	9.4	9.8	4.5			638.5	4.7		0	0	0	0
529	79	2	RPGN	21.0459	0	0	0	100	6	0	0	0	0	0		1	170	90	0	5700	295	8.1	24.7	29.1	5.7	2.4	10	8	239	66	12.9	88	11.41	2.85205	135	5.5	91	8.2	9.8	9.6	13.0435	359		3.5	225	0	0	0	0
530	45	1	CGN	27.8246	0	0	0	100	955	0	1	1	0	1		1	206	129	0	6700	263	8	23.5	14.6	5.4	2.6	17	17	426	107	10.1	109	11.44	4.52284	137	6.3	111	7.5	8.9	8.4	25.5102	130.5	66.5	0.7	196	0	1	0	0
531	73	1	DMN	23.6742	1	0	0	100	279	0	1	1	0	0		1	183	68	0	5100	303	9.2	26.9	12.4	6.9	4	49	71	294	70	6.6	96	10.02	4.55071	139	5.5	103	8	8	6.5		105.8			133	0	0	0	0
532	75	1	DMN	28.8866	1	0	0	55	280	0	0	1	0	0		1	104	44	0	3500	162	5.6	16	7.5	5.9	2.9	22	14	378		7.7	135	10.54	4.2724	139	5	102	6.4	7.5	6.1		189.5		7.3	280	0	0	0	0
533	87	2	CGN	17.0239	0	0	0	75	2520		0	1	0	1	0	1	140	76	1	4500	311	9	26	28.9	7.8	3.5	11	4	165	262	7.9	151	8.64	3.76061	132	5	94	7.7	8.2	6.1	14.6919	230.2	86.3	3.9	178	0	0	0	0
534	60	1	Others	25.034	0	0	1	90	773	0	0	0	0	0	0	1	162	120	0	3500	320	10.1	29.4	8.5	5.5	3.5	29	29	365	305	9.4	86	8.79	5.55582	142	4.1	114	5.7	6.2	6.2				0.1		0	0	0	0
535	57	1	Unkown	26.9141	0	0	0	100	195	0	0	1	0	1	0	1	140	84	0	4500	397	10.8	33.2	12.7	6.4	3.9	37	22	298	184	6.1	84	10.6	4.59389	138	5.2	105	6.7	6.8	6.9		47.7		0	258	0	0	0	0
536	64	1	Others	25.0194	0	0	0	100	3662	0	1	1	0	1	0	1	130	64	0	5900	292	9.6	28.6	19.7	6.2	3.6	17	12	215	220	8	62	9.64	4.93001	139	4.6	107	7.7	8.1	6.4		331.2		0.7	454	0	0	0	0
537	76	1	Others	31.804	1	0	0	85	23	0	0	0	0	0	1	1	154	80	0	7100	264	10.1	30.8	15	5.4	2.1	45	26	349	241	12	69	4.72	10.2498	139	5.8	104	8.2	10.1						590	0	0	0	0
538	77	2	DMN	19.8732	1	0	0	100	1060	0	0	1	0	0	0	1	172	64	0	4200	348	9.9	30.2	10.1	5.9	3.6	42	23	349	201	7.4	105	9.83	3.38197	141	5	109	7.6	8	5.3		118.1		0.1	450	0	0	1	0
539	60	2	DMN	23.0667	1	0	0	100	1655	0	0	1	0	1	0	1	144	78	0	8800	357	10.5	31.7	22.8	5.6	3	20	22	363	255	8	103	14.74	2.33228	142	4.3	103	7.4	8.4	9.2				0	556	0	0	0	0
540	77	1	NSC	24.1635	1	0	0	100	385	0	0	1	0	0	0	1	139	79	1	5800	235	7.9	23.5	15.3	6.5	3.4	11	11	240	272	12.6	112	9.42	4.79476	135	4.1	98	7.8	8.4	6.9		82.6		5.5	452	0	0	0	0
541	80	1	CGN	20.2913	0	0	0	100	2883	0	0	1	0	1	0	1	108	55	1	8300	302	10.1	30.4	18.7	7.1	4.1	16	17	198	244	6.9	96	7.38	6.19386	142	4.1	105	9.6	9.6	4		74.4		0.7	138	0	0	1	1
542	54	1	DMN	22.7826	1	0	0	100	25	0	0	0	0	1	0	1	144	80	0	4900	315	8.6	25.5	19.7	6.2	2.9	14	28	416	315	11.9	112	16.07	2.95953	140	4.2	108	5.7	6.8	9.8		128.4	4063	0.3	251	0	0	0	0
543	77	1	DMN	20.3004	1	0	1	20	114	0	0	0	0	1	0	1	93	54	0	10200	267	8.7	25.2	10.8	6.9	3.5	921	1062	1685		16.6	223	7.65	6.02079	136	3.9	93	9.1	9.6	7.7		831.6	2346	3.1		0	0	0	0
544	62	1	Unkown	31.6889	0	0	0	100	112	0	0	0	0	0	0	1	196	100	0	5500	242	7.1	21.6	9.8	5.6	2.4	13	6	315	218	10	71	10.74	4.42045	137	4.6	104	6.3	7.9	6.2	7.11297	296		1.1	419	0	0	0	0
545	35	1	DMN	30.2225	1	0	0	100	1099	0	0	0	0	0	0	1	160	82	0	7400	273	7.8	23.1	13.8	6.1	3.2	8	9	309	223	6.3	85	12.3	4.49053	139	3.5	104	6.8	7.6	8.2		201.8		0.4		0	0	0	0
546	71	1	Others	21.6441	0	0	0	25	786	0	0	1	0	0	0	1	124	60	1	8300	295	9.9	30.8	8.5	7.5	3.4	19	6	226		15.2	140	6	8.03884	136	4	87	9.9	10.5	6.3				1.6		0	0	0	0
547	58	1	CGN	28.1531	0	0	0	100	1177	1	0	1	0	1	0	1	160	80	0	4800	316	9	28.3	11	6.2	3.7	17	17	235	265	6.6	112	10.26	4.73699	140	5.5	102	8.4	8.7	7.2		78.8	1102.7	0.2		0	0	0	0
548	68	1	CGN	25.7443	0	0	0	100	395	0	0	1	0	1	0	1	160	75	0	4900	347	10.1	30.7	23.7	6.3	3.1	27	13	477	217	9.2	94	11.09	4.15639	145	4.5	105	6.4	7.3	7.7				2.2	342	0	0	1	1
549	78	2	DMN	29.2889	1	0	0	100	626	0	0	0	0	1	0	1	120	60	1	8700	376	12.7	37.3	15.9	7	3.2	32	21	205	240	9.4	163	9.48	3.5058	128	5	77	8.5	9.3	6.7	20	87		0.1	292	0	0	0	0
550	65	2	CGN	16.6659	0	0	0	100	459	0	0	1	0	1	0	2	134	64	0	4100	334	10.5	31.2	16.2	6.3	4.1	16	8	213	197	4.2	156	7.6	4.70468	137	6	102	8.7	8.7	6.7				0	50	0	0	0	0
551	43	2	DMN	20.2153	1	0	0	100	118	0	0	1	0	1	0	1	185	95	0	8200	368	10	31.1	17.6	7	3.9	13	3	212	186	9.9	82	12.5	3.07341	140	5.2	98	9.4	9.5	7.9				0.1	218	0	0	0	0
552	71	1	CGN	23.9162	0	0	0	100	446	0	0	1	0	1	0	1	127	62	1	7000	282	10	28.8	18.8	7.1	4.1	31	19	169	166	4.6	110	8.09	5.79689	134	4	95	9.1	9.1	4.2				0.3	202	0	0	1	0
553	76	1	CGN	22.806	0	0	0	100	179	0	0	1	1	1	1	1	137	63	1	3700	201	7	20.5	12.4	6.3	3.5	10	7	179	173	9.9	34	7.42	6.24865	143	3.6	104	7.8	8.3	5.1	23.3831	227		1.6	165	0	0	0	0
554	28	1	CGN	20.3223	0	0	0	100	117	0	0	1	0	1	0	1	150	100	0	5000	299	9.4	27.8	16.2	5.7	3.8	10	6	205	133	11.3	98	13.89	4.19132	137	5.6	106	7.9	8.1	7.4	30	65.5		0.1	412	0	0	0	0
555	63	2	RPGN	21.6206	0	0	0	100	2	0	0	0	0	1	1	1	120	80	0	12500	285	8.5	25.3	44.8	6.3	2.4	23	17	180	349	11.1	104	13.07	2.62319	132	6.1	100	8.4	10	6.7	13.7097	690		17.5	230	0	0	0	0
556	68	1	NSC	24.281	1	0	0	100	22	0	0	0	0	1	0	1	160	90	0	4800	233	7.9	22.8	15	6.6	3.2	16	8	217	296	11.3	65	11.16	4.12788	135	4.9	107	8.1	8.9	5.3	57.0588	260		2.2	296	0	0	0	0
557	43	1	CGN	25.8478	0	0	0	100	98	1	0	1	1	1	0	1	130	80	0	6500	286	9	27	25.5	5.5	3.2	18	10	266	156	6.7	79	15.81	3.21636	141	4.6	106	9.4	10.2	5.6		72.5		0	128	0	0	0	0
558	70	1	Others	24.0184	0	0	0	100	21	1	0	0	0	0	0	1	160	80	0	5600	400	13.4	33.6	11	6.9	4.2	6	7	203	298	5.5	64	9.18	5.06884	132	4.7	98	8.4	8.4	6.6	26	420		0.5		0	0	0	0
559	68	1	CGN	24.4628	0	0	0	100	1560	0	0	1	0	0	0	1	146	78	0	8100	304	9.8	29	26.1	5.8	3.7	11	8	215	138	7.1	79	11.62	3.94945	135	4.8	105	8.4	8.7	7.2		185.6		0.1	498	0	0	0	0
560	50	1	CGN	29.7521	0	0	0	95	2136	0	0	1	0	1	0	1	140	90	0	6500	306	9.2	27.3	17.3	7.2	4.4	10	11	216	101	7.3	110	12.74	3.90069	138	4.7	106	7.6	7.6	6		86.5		0	477	0	0	0	0
561	64	2	CGN	18.5529	0	0	0	95	1509	0	1	0	0	1	0	1	156	80	0	4500	265	8.8	25.4	21.4	6.5	3.9	19	8	324	251	9.4	168	8.46	4.20271	125	3.5	82	9.2	9.3	9.1		188.4		0.1	1190	0	0	0	0
562	77	2	CGN	19.5111	0	0	1	5	754	0	0	1	0	1	0	1	160	72	0	7700	292	9.1	29.9	25.3	5.8	2.7	17	4	321	283	8	81	8.77	3.83161	136	3.3	94	7.2	8.5	5.2			4772.8	8.2	470	0	0	0	0
563	65	2	CGN	19.9991	0	0	0	100	3904	0	0	1	0	0	0	1	144	62	0	3400	228	7.4	21.8	9.7	5.8	3.5	31	21	295		8.7	77	10.48	3.31028	140	4.7	98	8.5	9	4.7		92.5		0	310	0	0	0	0
564	25	1	Others	21.5856	0	1	0	0	2386	0	0	1	0	1	0	1	110	80	0	11400	235	7.3	21.6	7.8	4.7	2.4	32	39	321	2623	10	162	6.08	10.6906	124	2.8	83	7	8.6	8			1600.8	6.4		0	0	1	0
565	32	1	DMN	24.1572	1	0	0	100	506	0	0	1	0	0	0	1	180	100	0	8600	295	8.4	25.1	12.1	6.6	3	17	9	302	502	8.4	92	14.93	3.72737	140	5.5	107	8.5	9.5	8.7	20.2	132		0.1	210	0	0	0	0
566	81	2	NSC	25.215	0	0	1	100	680	0	1	0	0	0	0	1	140	78	0	4900	356	10.6	32.7	15.8	6.1	3.8	20	13	256	167	10.5	103	8.55	3.88276	137	4.8	95	8.7	8.9	4.6				0.2		0	0	0	0
567	54	2	DMN	42.8468	1	0	0	100	631	0	0	1	0	0	0	1	200	82	0	9100	306	9.3	28.2	18.9	6	3.2	12	15	352	187	10.7	105	10.8	3.37819	140	4.6	103	7.4	8.2	8.6					472	0	0	0	0
568	57	1	DMN	22.5528	1	0	0	100	18	0	0	1	0	0	0	1	140	60	0	7100	248	7.1	22.8	29.6	5.1	2.6	14	11	253		11.1	68	9.92	4.93949	140	4.3	104	7.4	8.8	5.9						0	0	0	0
569	60	2	DMN	30.2875	1	0	0	100	1101	0	0	0	0	0	0	1	180	82	0	9800	300	9.5	29	34.2	6.3	3.3	19	11	242	346	11.5	104	8.14	4.46574	138	3.6	100	9.9	10.6	3.7						0	0	0	0
570	79	1	CGN	21.9531	0	0	0	100	1048	0	1	1	0	0	0	1	142	82	0	4100	351	11.3	34.8	15.9	6.6	3.9	29	14	218	145	11.8	69	10.99	4.02097	139	3.8	107	8.1	8.2	6		101.1		0	73	0	0	0	0
571	63	1	DMN	27.4681	1	1	0	100	815	0	0	1	0	1	0	1	160	82	0	7400	292	9.4	28.3	15.3	5.8	3.3	8	8	270	164	7	81	16.66	2.72194	137	4.4	105	7.9	8.6	6	24.3386	102.1		0.1	358	0	0	0	0
572	49	2	DMN	28.5336	1	0	0	80	2559	0	0	0	0	1	1	1	190	80	0	12400	374	11	33.7	7	5.5	3	19	13	587	190	7.7	55	5.9	6.73051	139	3.7	106	6.1	7.1	5.9		20.6		3.5	426	0	0	1
573	64	2	Unkown	35.6889	0	0	0	85	3827	0	0	1	0	1	0	1	160	78	0	8300	330	10.1	31	28.5	6.9	3.9	9	7	216	262	6.6	98	11.01	3.15034	138	5.1	107	9.2	9.3	6.6		57.5		0.2	534	0	0	0	0
574	89	2	NSC	17.0179	0	0	0	100	40	1	0	0	1	1	0	1	197	97	1	5200	357	11.4	36	22.1	6.1	3.6	17	7	296	217	11.5	110	6.94	4.74815	137	3.9	104	6.8	7.2	7.1	18.5654	30.1	281.2	0.1	455	0	0	1	0
575	73	1	DMN	18.4867	1	0	0	55	301	0	1	1	1	0	0	1	190	70	1	2500	290	8.4	26.1	13.4	6	3	34	13	258	375	9.7	109	8.66	5.33806	145	3.6	103	9.5	10.5	3.7	26.2097	66.8		0.1	87	0	0	1	0
576	70	1	RPGN	30.2843	1	0	0	75	5	0	0	1	1	1	1	1	160	60	0	17100	304	9.5	27.4	30.7	5.2	2.2	20	4	321	247	11.3	94	12.39	3.65122	136	3.6	102	7.9	9.7	9.3	19.8113	1220		18.2	124	0	0	1	0
577	56	1	DMN	25.8023	1	0	0	100	470	1	0	1	1	1	0	1	190	110	0	10000	258	7.7	24.1	32.9	5.8	3.3	46	51	346		8.8	78	5.8	6.59973	138	5.6	109	7	7.7	7.2		83.2		0.2		0	0	1	1
578	70	2	PKD	23.1556	1	0	0	70	37	0	0	0	0	1	1	1	140	60	0	8700	237	7.7	22.7	3.3	4.3	2.9	22	3	363	124	8	108	5.89	6.08691	122	4.7	90	8.5	9.6	6.9	29.4798	385		0.2	383	0	0	0	0
579	49	1	CGN	26.7869	0	0	0	100	591	0	0	1	0	0	0	1	188	108	0	8100	314	9.2	27.8	27.1	6.7	3.7	15	7	313		10.3	58	10.94	4.63479	141	4.8	108	5.7	6	5.2		129.9		1.4	408	0	0	0	0
580	77	1	DMN	27.268	1	0	0	100	352	0	1	1	1	0	0	1	185	68	1	4200	239	8.3	25.1	7.1	5.8	3.5	18	12	248		8.8	72	8.42	5.4211	143	3.5	98	6.2	6.7	6.5		28.2		0	249	0	0	0	0
581	27	1	NSC	32.6171	0	0	0	100	656	0	0	1	0	0	0	1	152	80	0	7200	307	9.4	29	24.1	7.1	4.2	13	14	517		9.9	111	18.34	3.12494	143	5.2	102	5.4	5.4	9.8				0.1		0	0	0	0
582	81	1	NSC	21.2585	0	0	0	80	1244	0	0	0	0	1	0	1	178	84	0	6400	277	8.9	27.9	15.3	5.8	2.9	20	13	373	394	4.9	79	11.02	3.98034	143	6	113	7.5	8.6	8.9		97.9		1.4		0	0	1	0
583	57	2	NSC	31.7257	0	0	0	100	1553	0	0	1	0	1	0	1	136	72	0	4100	264	7.9	23.3	21.4	4.7	2.8	11	9	269	193	10.8	96	14.93	2.33393	140	3.4	102	5.1	6.3	7.9				0.3		0	0	0	0
584	61	1	DMN	21.5665	1	0	0	80	871	0	0	1	0	1	0	1	198	96	0	5000	264	8.5	25.5	17.3	5.8	3.2	11	11	286	207	6.7	126	14.9	3.10418	132	5	98	8.2	9	5.6	31.3131	125.6		0	123	0	0	0	0
585	66	1	DMN	26.9605	1	0	0	95	633	0	0	1	0	0	0	1	180	78	0	6000	299	8.5	26.4	14	5.5	3.4	8	7	238	169	11	85	13.03	3.51434	143	5.7	112	7.3	7.9	8				0	353	0	0	0	0
586	79	1	CGN	19.5021	1	0	0	90	218	0	0	1	0	0	0	1	140	60	0	8000	258	7.3	22.9	29.3	5.6	1.9	70	69	200	204	11.9	83	10.54	4.20916	143	3	97	7.3	9.4	7.8				11.4		0	0	0	0
587	46	1	DMN	27.4943	1	0	0	100	1091	0	0	1	0	1	0	1	180	80	0	8300	334	9.4	28.4	16.4	5.7	3.1	11	8	353	204	6.7	107	15.6	3.20119	137	6.4	107	7	7.9	8.5	19.337	48.9		0.4	333	0	0	0	0
588	68	1	Others	22.367	0	0	0	100	2054	0	0	1	0	0	0	1	160	80	0	6500	292	8.3	25.6	29.5	6.3	3.3	13	11	229	225	6.2	98	12.51	3.64311	123	4.8	93	8.6	9.3	5.1	15.0407	26.1		0.7		0	0	0	0
589	64	2	Others	17.7458	0	0	0	100	1583	0	0	0	1	1	0	1	149	92	0	4400	207	6.6	20.8	20.8	5.8	2.7	18	2	239	247	6	65	8.63	4.11222	139	3.6	102	6.2	7.5	4.6	16.3399	211.4		0.4	416	0	0	0	0
590	67	2	CGN	15.5824	0	1	0	100	922	0	0	1	0	1	0	1	121	76	1	5500	260	8.7	26.6	19.3	7	4.1	18	9	235	134	9.5	83	10.59	3.24434	141	3.6	100	7.7	7.7	7.2				0.1	144	0	0	0	0
591	84	2	DMN	17.6	1	0	0	55	575	0	0	0	0	1	0	1	164	64	1	3600	366	11.2	36.6	16.7	8	3.2	15	6	203	185	3.9	103	9.5	3.42412	139	5.8	101	8	8.8	6.7	20.297	101.2		0.1	475	1	1	1	0
592	60	2	DMN	23.7891	1	0	0	100	755	1	0	1	0	1	0	1	150	78	0	5900	338	10	31.1	11.6	6.4	3.4	12	12	294	254	6.2	89	8.72	4.14182	141	5.5	114	7.5	8.1	7.6	53.3708	262		0	592	0	0	0	0
593	50	1	DMN	29.6368	1	0	0	100	591	0	0	1	1	1	0	1	156	76	0	8300	340	9.3	29	20.3	6	3.6	20	21	496	271	7.7	94	11.42	4.39654	137	5.2	104	6	6.4	8.7	20.979	36.7		0.1	382	0	0	0	0
594	61	1	DMN	21.044	1	0	0	100	293	1	0	1	0	0	0	1	150	80	0	3600	314	9.8	29.4	16.3	5.8	3.1	13	9	200	206	7.8	66	7.98	6.1464	136	4.5	106	8.4	9.3	6.3	28.6996	68.4		0.1		0	1	0	0
595	23	1	Others	20.1286	0	0	0	100	0	0	0	0	0	0	0	1	158	78	0	9900	215	6.2	18.3	14.7	6.4	3.9	29	24	595	174	10.3	241	26.74	2.16606	133	4.4	95	4.9	5	13.8	87.1287	441		4.6	653	0	0	0	0
596	63	1	DMN	22.4426	1	0	0	100	1422	1	0	1	0	1	0	1	159	72	0	10900	385	11.3	35	17.5	6.9	3.9	10	7	266	382	9	65	9.19	5.21824	138	4.7	105	7.8	7.9	4.6	16.0194			0.6	690	0	0	0	0
597	68	1	Others	21.7429	1	0	0	100	202	1	0	1	0	1	0	1	160	73	0	4700	271	8.1	24.5	10.5	6.1	3.1	11	23	279	185	7.1	82	9.67	4.82853	136	4	105	7.1	8	6		53.6		0.1	334	0	0	0	0
598	82	2	NSC	14.6968	0	0	1	25	500	0	0	0	0	1	0	1	96	52	1	3500	286	9.4	28.9	10.8	6.7	3.4	37	13	471		10.6	230	6.68	5.06846	123	3.3	75	6.5	7.1	9		63		0.4	386	0	0	0	0
599	83	1	CGN	21.262	1	1	0	50	1190	0	0	0	0	0	0	1	157	62	1	6300	164	5.4	16	16.4	6	3.3	33	17	226	157	10.7	140	8.01	5.60341	136	4.2	95	8.4	9.1	5.3		95.7		0.1		0	0	1	0
600	58	2	DMN	25.2653	1	0	0	60	1332	0	0	0	0	1	0	1	170	92	0	6800	321	9.4	29	21.7	4.9	2.4	23	9	415		10.5	110	10.9	3.27641	135	5.3	98	7.2	8.8	7.7	15.4167	109		0	328	0	0	0	0
601	78	2	CGN	23.5457	1	0	0	0	2304	0	0	1	0	1	0	1	170	88	0	16400	290	9.1	28.4	16.1	6.3	3.3	42	19	295	279	5.4	68	7.09	4.81735	141	4.9	107	8.6	9.3	4.5	17.9245	323	577	0.1		0	0	0	0
602	71	2	DMN	18.7788	1	0	1	25	3367	0	0	1	0	0	0	1	126	62	1	6400	316	8.8	27.6	15.6	5.9	2.7	7	4	243	235	9.8	91	8.45	4.08464	141	3.8	92	8.9	10.2	7.4	15.544	158		6.8		0	0	0	0
603	83	2	NSC	21.7113	0	0	0	25	9	0	0	1	1	1	0	1	178	80	0	7800	371	11.8	35	31.8	5.6	3.1	15	9	375	165	8.4	103	8.74	3.76407	140	2.4	97	6.5	7.4	8.2	20.5263	88.3		0.1		0	0	0	0
604	81	1	DMN	18.2544	1	0	0	90	2109	0	0	1	1	1	0	1	140	80	1	4100	317	10.2	30.9	21.9	7.4	3.5	76	62	280	178	9.6	126	10.8	4.06912	131	5.5	94	7.7	8.2	5.3	34.127	109.1		0.1	357	0	0	0	0
605	75	1	CGN	25.8746	0	0	0	100	852	0	0	1	0	1	0	1	220	108	1	3800	344	11.3	33.6	9.3	7.1	3.8	16	13	257	144	7	68	10.4	4.33536	134	4.5	100	9.3	9.5	5.6				0.1	164	0	1	0	0
606	53	1	DMN	32.8445	1	0	0	100	1015	0	0	1	0	1	0	1	200	88	0	10200	342	9.9	30.8	28.2	7.1	3.6	12	12	277	221	9.1	87	8.17	6.23683	140	4.5	108	8	8.4	7.5	43.9331	128.6		0.3		0	0	0	0
607	48	1	DMN	29.7521	1	0	0	100	1358	0	1	1	0	1	0	1	164	80	1	5800	283	8.6	26.2	37.6	6.9	3.4	12	6	157	201	8.9	56	9.72	5.30614	141	3.7	96	8	8.6	6.3				1.8	525	0	0	0	0
608	68	2	DMN	27.1609	1	0	0	100	640	0	0	1	0	1	0	1	168	72	1	5900	315	9.5	28	22.7	7.5	3.5	22	15	378	227	8	73	13.16	2.54712	138	3.6	100	8.7	9.2	6.1	57.1726	247		0.2	780	0	0	0	0
609	69	1	DMN	23.91	1	0	0	100	1030	0	0	1	0	1	0	1	172	80	0	7400	273	8.4	26.4	30.7	5.1	2.5	15	10	350	235	9.4	101	16.34	2.70866	141	3.1	103	7.1	8.6	7	14.094	164		1.1	286	0	0	1	1
610	83	2	DMN	26.5339	1	0	0	60	1456	0	0	1	0	1	0	1	150	56	1	3100	331	10.5	32.6	12.1	7.8	3.8	17	9	367	408	12.3	107	9.05	3.62324	141	4	101	8.1	8.3	5.9	27.0642	194.3	723.6	0.1		0	0	0	0
611	75	1	RPGN	18.5403	0	0	0	40	1944	0	0	0	0	0	1	1	131	84	0	7070	304	8.5	24.5	4.6	3.7	1.4	21	13	428	183	5	91.4	5.3	9.06361	136	4.2	104	7.2	9.8	4.9	13.6691	338.3		3.66	193.4	0	1	0	0
612	80	2	DMN	24.7928	1	0	0	55	707	1	0	1	1	0	0	1	168	77	1	6840	311	9.3	28.1	23.3	6.9	2.3	20	10	193	244	9.1	159.2	5.6	6.19073	124	4.5	93	6.2	7.9	13.1	32.4201	49		0.49	229.8	0	0	0	0
613	68	2	Others	18.6724	0	0	0	100	2	0	0	0	0	0	0	1	151	83	0	7400	117	3.7	11.1	15	6.4	3.4	16	27	518	288	7.2	154	13.1	2.55989	141	5.1	118	5.5	6.1	8.6	30.1418	191.8		0.71	561.7	0	0	0	0
614	81	1	NSC	33.6793	1	0	0	60	1650	0	0	0	1	0	0	1	154	86	0	12810	307	9.7	32	14.6	7.3	3.7	15	10	150	186	7.1	59	7.2	6.34081	145	3.3	106	9.6	9.9	5.2	9.23567	63.7	223	6.5	435.5		0	0	0
615	64	2	NSC	27.7554	0	0	0	95	2192	0	1	1	1	0	0	1	138	73	1	7220	293	9	27.5	11.8	6.8	3.8	17	10	257	266	6.2	120.1	11.3	3.062	139	4.7	108	10.2	10.4	6.8	22.1453	93.8		0.05	82.9	0	0	0	0
616	71	2	DMN	25.7167	1	0	0	50	13	0	0	1	1	0	0	1	111	63	1	6220	287	9.1	25.8	17.3	5.9	2.8	20	8	397	265	8.7	71.6	6.9	5.0984	124	3.8	87	4.8	6	7.9	29.4686	145.6		1.24	767.1	0	0	0	0
617	57	2	DMN	22.1519	1	0	1	40	4	0	0	0	0	0	0	1	191	82	0	5450	329	9.5	29.1	15.1	6.2	3.1	22	15	375		9.6	88.5	6	6.32722	137	4	103	8	8.9	7.2	40.5995	324.1		0	223.4	0	0	1	1
618	72	2	DMN	17.1163	1	0	0	50	594	1	0	1	1	0	0	1	180	69	1	8480	352	9.8	30	28.7	5.9	2.5	30	9	264	193	8.5	65.1	6.8	5.15973	133	3.6	92	8.8	10.3	4.7	27.5	597.1		11.89	104.7	0	0	1	1
619	30	1	CGN	24.3806	0	0	0	100	354	0	0	1	1	1	0	1	147	96	0	5570	384	11.5	33.1	17.8	6.6	4.5	7	12	245	191	10.6	106.4	15.8	3.56892	138	4.5	104	7.5	7.5	12.2	24.7706	109.8		0.03	282.6	0	0	0	0
620	63	2	PKD	20.3224	0	0	0	100	555	0	0	1	1	1	0	1	172	84	0	5040	238	7.7	24	10.8	6.1	3.4	14	10	203	215	6.4	89	11.8	2.93357	143	4.7	110	9.9	10.5	6.1	43	374.2				0	0	0	0
621	65	1	DMN	20.0681	1	1	0	100	651	1	0	0	1	0	0	1	140	79	1	5220	352	10.9	33	6.8	7.1	3.2	25	19	205	307	7.7	78.2	8.2	5.85846	137	4	109	8.6	9.4	4.3	21.1055	42.4		3.09	280.3	0	1	1	0
622	82	1	Others	24.9454	0	0	0	75	200	0	0	1	0	0	0	1	146	84	0	4930	279	8.6	27.4	11.9	5.1	2.8	13	10	291	271	9	101.2	11.3	3.85895	146	4.2	117	6.8	8	7.3	24.7126	134.7		0.83	485.4	0	0	1	0
623	71	1	DMN	25.5151	1	0	1	65	46	0	0	1	0	1	0	1	134	63	1	5270	276	8	25.3	23	5.8	3	14	11	247	216	6.6	79.6	4.7	10.5006	134	4.7	101	8	9	4.4	16.9492	126.6			369.9	0	0	0	0
624	93	2	NSC	14.5333	0	0	0	85	42	0	1	0	1	0	0	1	140	84	1	7640	339	10.3	29.9	21	7.4	4.5	37	28	265	277	11.9	211.1	15.1	2.00305	131	4.3	89	9.2	9.2	8.9	17.9283	184.5		0.33	245.1	0	0	1	0
625	85	1	DMN	23.7102	1	1	0	100	2008	0	0	1	1	0	0	1	145	92	1	1700	380	11.2	35.2	12.6	6.1	3.6	29	15	57	174	6.5	87.1	7.1	6.35012	133	4.1	105	8.7	9.1	5.7	24.5968	56.3		0.01	115.3	0	0	0	0
626	81	1	NSC	21.1953	0	0	1	100	653	1	0	1	0	0	0	1	131	76	1	6190	319	10.5	31.2	17	6.5	2.8	20	14	232	345	7.8	86.2	7.9	5.72878	135	4	100	8.4	9.6	4.4	10.6796	85.9		0.53	152	0	1	0	0
627	64	1	DMN	26.4654	1	0	0	100	314	1	0	1	0	0	0	1	172	70	0	4990	317	9.5	28	11	6.6	3.5	14	14	345	186	7.2	88.7	8.1	5.96411	136	3.6	99	8.6	9.1	4.6	16.5899	242.2		0.03	205.2	0	0	0	0
628	67	1	DMN	22.1235	1	0	0	100	1202	0	0	1	0	0	0	1	166	78	0	5600	285	8.6	25.7	18.1	5.8	2.6	29	20	207	497	6.9	75.2	6.2	7.88573	135	3.5	105	7.6	9	4.9	10.3139	100.3		1.2	316.6	0	0	0	0
629	61	1	DMN	34.0561	1	0	1	100	973	0	0	1	1	1	0	1	135	70	0	5830	292	8.3	24.8	22.8	6.4	3	43	37	269	306	7.8	114.7	6.4	7.8244	138	5.2	113	8.2	9.2	5.6				0.04	351.8	0	0	0	0
630	71	1	DMN	23.5573	1	1	0	100	437	0	0	1	1	1	0	1	135	65	0	8960	429	12.2	35	20	6.3	2.9	23	22	162	410	7.2	105	6.7	7.12467	134	4.3	103	10.6	11.7	6.7	25.3521	196.4		0.1	108.7	0	1	1
631	84	2	NSC	21.3924	1	0	0	60	1596	0	0	1	0	0	0	1	127	68	1	12100	336	9.7	28.8	19	4.8	2	16	7	342	150	5.8	90.7	6.7	5.01709	130	4.2	98	7.9	9.9	6.4	17.8808	82.3		11.01	162.6	0	0	0	0
632	59	2	DMN	21.5984	1	0	0	100	462	0	0	1	0	0	0	1	141	61	0	6750	408	11.7	36.3	34.2	6.6	2.9	20	15			7	55.6	8.4	4.33561	138	4.4	108	9.5	10.6	7.5	29.7436	291		0	237.4	0	0	0	0
633	77	1	Unkown	21.0028	0	1	0	100	513	0	0	1	0	0	0	1	132	75	0	4760	327	10.5	31.9	17.6	7	4.1	15	14	273		6.5	95.3	9.2	4.92034	138	3.2	105	8.3	8.3	7.2				0.04	252.4	0	0	0	0
634	76	2	DMN	24.9088	1	0	0	100	1218	0	0	1	1	1	0	1	140	66	1	3020	349	9.7	30.6	8.8	6.3	3.5	14	8	83	167	6.6	71.2	6.9	4.99979	138	4.6	106	8.1	8.6	6.4	34.7561	20		0.01	276.8	0	0	0	0
635	57	1	CGN	24.8435	0	0	0	100	721	0	0	1	1	0	0	2	155	90	0	5300	359	11.5	33.5	13.9	7.2	4.2	12	8	197	286	7.2	76.6	9.9	4.95041	138	5.3	108	9	9	5	20.0647	104.4		0.04	260.2	0	0	0	0
636	43	1	NSC	23.2135	0	0	0	100	1467	0	1	1	0	0	0	1	165	107	0	5040	304	9.3	27.6	10.3		2.9	12	26	276	313	9.3	141	15.6	3.26376	138	6.9	109	7.8	8.9	10.2	41.1523	150.6		0.15		0	0	0	0
637	74	1	DMN	21.2654	1	0	1	55	519	1	0	0	0	0	0	1	122	73	0	3070	353	10	31.3	14.8	5.3	2.4	11	12	212	241	2.9	43.3	3.8	13.0933	145	4.1	120	7.5	9.1	2.1	22.3529	207.4		0.13	104.7	0	0	0	0
638	63	1	DMN	25.5593	1	0	0	95	131	0	0	1	0	0	0	1	171	83	1	7380	361	10.7	31.5	17.1	6.3	4	15	22	292	390	12.5	131.8	13.2	3.51142	141	5.3	109	7.5	7.5	10.7	20.9386	194.9	18839	0.15	174	0	0	0	0
639	55	2	PKD	23.1929	0	0	0	100	1995	0	0	1	0	1	0	2	151	93	0	5240	315	9.8	29.6	12.4	6.3	3.6	12	8	183	154	5.4	87.2	8.3	4.48219	141	4.3	111	8.3	8.7	6.2	33.9623	170.3		0.06	402.5	0	0	0	0
640	72	2	DMN	28.3112	1	0	1	100	634	1	0	1	1	1	0	1	129	74	1	6750	330	9.3	28.5	24.1	5.5	2.5	15	14	193	306	6.6	58.4	5.3	6.77694	130	4.8	100	7.8	9.3	4.9		90.9		13.56	277.2	0	0	1	1
641	64	1	DMN	21.4109	1	0	0	100	41	0	0	0	0	0	0	1	158	88	0	4800	371	11	33.6	15	6.9	2.5	45	35	295	285	6.6	83.1	7.8	6.21551	130	3.4	97	6.3	7.8	7.2	38.674	472.4		0.18	363.8	0	0	1	1
642	89	1	NSC	27.0135	0	0	1	60	398	1	0	0	1	0	0	1	126	77	1	4790	327	10.8	33	7.6		3.2	24	12	309	178	8.2	141.2	10	4.30851	140	6.1	102	7.3	8.1	8.9	27.8195	33.6		4.46	215.6	0	0	1
643	39	1	CGN	28.3045	0	0	0	100	1295	0	1	1	1	1	0	2	160	101	0	8750	315	9.3	27.3	21.7	6.1	3.6	9	14	345	174	7.6	116.7	17.6	2.94154	142	4.6	105	6.6	7	9	12.093	263.4		0.04	430.2	0	0	0	0
644	82	1	NSC	26.8297	0	0	0	60	99	0	1	0	0	0	0	1	159	67	1	8400	264	8.3	24.3	13	6.1	3.1	16	13	284	276	7.6	92.6	8.3	5.40836	135	3.9	97	8.2	9.1	4	20.9302	270.6		7.69		0	0	0	0
645	47	2	DMN	25.2991	1	0	0	100	195	0	0	1	1	1	0	1	162	84	0	3580	349	9.3	28.2	9.6	6.3	3.8	11	13	206	110	4.9	117.4	15	2.4542	136	5.3	106	8.6	8.8	7	26.9531	123.6		0.01	86.6	0	0	0	0
646	80	2	NSC	21.308	0	0	0	100	4	1	0	1	0	0	0	1	148	70	1	10040	309	8.6	27.1	21.3	6.2	3.1	13	8	243	192	10.2	141.2	10.7	3.04869	127	5.5	91	7.1	8	11.1	10.4603	48.4		0.09	141.5	0	0	1	0
647	37	1	DMN	32.346	1	0	0	100	1	0	0	0	0	0	0	1	163	80	0	8660	202	5.9	16.6	11.7	4.9	2.9	9	18	569	416	11.5	106.3	23.8	2.14661	137	5	106	6.8	7.9	9.9	45.5319	1232		0.02	280.4	0	0	0	0
648	53	1	Others	23.1038	0	0	0	100	58	0	0	0	0	0	0	1	180	110	0	4670	331	9.9	30.2	14.4	5.4	3.2	23	22	548	221	7.2	113	17.5	2.71051	142	4.8	108	6	6.8	9.7	21.4953	72		0.01	519.2	0	0	0	0
649	66	1	NSC	22.2409	0	0	0	100	93	0	0	0	0	1	0	1	142	86	0	6390	392	11.2	35.7	15.3	6.3	3.6	17	15	298	201	6.3	85.9	11.2	4.14713	140	4.8	107	8.5	8.9	7.4	16.3636	77.8			279.2	0	0	0	0
650	76	2	RPGN	22.0896	0	0	0	100	14	0	0	0	0	1	1	1	167	64	0	8940	314	8.9	26.5	16.9		2.9	16	6	265	114	14.8	119.4	9	3.73862	127	4.7	90	8.4	9.5	11	30.3571	443		0.12		0	0	0	0
651	81	1	NSC	23.9865	1	0	0	100	923	1	0	1	1	0	0	1	145	72	0	2860	367	11.3	34.6	11.9	6.6	3.1	5	5		170	4.6	77.2	8.3	5.42744	136	4.9	107	8.3	9.2	4.7	38.1503	227.8		2.31	353	0	0	0	0
652	75	2	DMN	21.5904	1	0	0	100	121	0	0	0	1	0	0	1	158	89	0	8070	383	11.2	34.5	13.9	7	3.2	86	46		443	4.2	85.7	5.8	6.06895	142	4.5	103	7	7.8	6.6	16.8182	256.9	59874	0.76	404.8	0	0	0	0
653	40	1	DMN	31.848	1	0	0	100	502	0	1	1	0	1	0	1	154	83	0	7820	300	9.2	27.1	18.1	5.6	3.1	35	46	352	155	7	89.9	8.4	6.55917	142	3.9	114	6.1	7	5.6	16.6667	56.5		0.25	263.5	0	0	0	0
654	78	2	DMN	22.218	1	0	0	85	1104	0	0	0	1	1	0	1	161	68	0	5760	390	12.6	38.3	23	5.1	2	29	12	410	427	5.5	74.3	5.8	6.00102	141	5.1	109	5.8	7.8	6.3	22.449	377.2		60	565	0	0	0	0
655	72	1	DMN	25.2644	1	0	1	30	1602	0	1	1	1	0	0	1	188	73	0	4860	282	8.7	25.8	21.6	4.9	2	17	2	186	291	8.2	67.1	8	5.84476	135	4.6	103	7.8	9.8	7.8	30.8571	87.5		0.52	96.6	0	0	1	0
656	69	2	DMN	26.4629	1	0	0	100	2691	0	1	0	0	0	0	1	156	86	0	4020	381	10.8	33.1	19.9	6.5	3	12	5	177	285	4.3	59.8	4.5	8.20506	137	3.5	105	8.6	9.6	3.3	16.6667	72.1		0.35	225.1	0	0	0	0
657	80	2	DMN	19.0982	1	0	0	100	734	0	1	1	0	0	0	1	170	50	0	6180	204	5.6	18.3	14.9	5.3	2.6	15	7	185	338	6.1	77.2	4.2	8.48056	141	4.5	112	8.2	9.6	4.5	14.3498	50.9			139	0	0	0	0
658	59	2	Others	31.3049	0	0	0	100	2248	0	0	0	1	1	0	1	125	73	0	7380	272	8.7	27.3	31.4	6.2	3.5	36	13		249	7.3	63.4	9.8	3.66278	137	3.5	99	9.1	9.6	6.8	10.8033	696.9		0.16	259.4	0	0	0	0
659	69	2	DMN	20.1965	1	0	0	100	867	0	0	1	1	0	0	1	171	82	1	6810	306	8.8	25.1	14.8	5.9	3	23	26	194	279	7.6	79	6.6	5.39654	126	2.8	92	6.7	7.7	7.1	10	60		0.37	294.8	0	0	1	0
660	76	2	NSC	32.6754	1	0	0	100	2466	0	0	1	1	1	0	1	121	70	0	3730	313	9.4	28.3	13	6.3	3.2	16	4	186	145	3.3	86.5	6.4	5.42865	136	4.1	105	8.9	9.7	5.7	13.3721	76.7		0.05	70.8	0	0	1	0
661	75	2	DMN	23.8795	1	0	0	100	2607	0	0	1	0	0	0	1	152	86	1	2570	406	12.2	37.3	7.8	6	3.2	28	32	227	162	6.3	74.8	3.1	12.0435	142	3.4	109	8.5	9.3	4	25.6303	190		0.01	131.2	0	0	0	0
662	62	1	DMN	26.0592	1	0	0	100	446	0	0	1	0	1	0	1	147	66	1	5840	360	10	30	19.3	6.8	3	28	21	307	166	8.4	76	5.9	8.51282	142	4.2	109	7	8	6.7	27.8409	178.1			148.4	0	0	0	0
663	75	1	DMN	23.2565	1	0	0	100	1189	1	0	1	0	0	0	1	139	64	0	4980	259	8.6	26.3	7.5	7.3	4.2	26	11	234		11.7	150	9.9	4.57545	136	3.8	96	9	9	6.5					201.6	0	0	0	0
664	75	1	DMN	24.5018	1	0	0	100	599	0	0	0	1	0	0	1	139	79	0	3660	287	9.3	28.3	12.4	6.4	3.4	22	21	204	269	6.6	43.5	6.6	7.12981	140	3.5	110	8.5	9.1	4.1	45.1477	174.5			136.2	0	1	1	1
665	55	2	DMN	35.4941	1	0	0	100	1347	0	0	1	1	0	0	1	191	82	0	8170	380	9.9	33.3	26	6.9	2.3	11	6	165	168	8.3	64.2	8.3	4.48219	141	3.7	106	8.1	9.8	6.9	14.5455	46.8		1.06	529.3	0	0	0	0
666	73	2	CGN	26.0145	0	0	0	95	929	0	0	1	1	1	0	1	157	80	1	3800	261	8	25	20.6	5.2	2.6	21	12	344	184	4.7	62.4	8.6	3.97495	146	3.6	111	7.6	9	6.7	30.8642	25.1		0.04	143.6	0	0	0	0
667	64	1	CGN	18.7017	0	0	0	100	133	0	0	1	0	0	0	1	196	87	1	6800	382	10.9	32.5	14.3	4.9	2.6	10	7	223	321	10.4	89	11.85	3.93351	138	3.7	106	6.6	8	5.4				0.18	354	0	0	0	0
668	65	2	NSC	22.6916	0	0	0	100	857	0	0	1	0	0	0	1	150	79	0	5300	314	8.8	27.4	9.9	6.2	3.5	12	7	250	179	5.5	95	8.81	4.00255	135	5.3	106	7.1	7.6	4.9				0.12	514	0	0	0	0
669	68	1	NSC	23.0059	0	0	0	100	1226	0	0	1	0	1	0	1	216	94	1	5400	351	10.4	30.6	16.7	6.1	3.4	16	24	450	235	7.1	112	11.71	3.91625	140	4.1	113	6.3	6.9	5.8				0.05	416	0	0	0	0
670	41	1	DMN	29.6368	1	0	0	100	350	0	0	1	0	0	0	1	196	110	0	6300	249	7.3	22.1	15.6	4.9	2.5	11	11	280	187	6.2	61	8.95	6.07629	137	5.4	113	7.2	8.7	5.9	20.2899	40.6			195	0	0	0	0
671	72	1	CGN	25.4934	1	0	0	100	4387	0	0	1	1	1	0	1	156	81	0	4000	332	10.5	32.9	13.2	6.6	3.7	20	33	299	178	6.9	115	9.93	4.61408	142	4.1	112	7.7	8	6.2	35	44.1	28.7	0.05	332	0	0	1	0
672	71	2	DMN	24.8195	1	0	0	100	132	0	0	0	0	1	0	1	186	93	0	4500	369	11.2	34	20	5.5	3.2	11	6	221	156	9.9	83	9.68	3.52036	137	5	103	8.2	9	5.5					322	0	0	0	0
673	86	1	CGN	20.0008	0	1	0	100	589	0	0	1	0	0	0	1	165	82	0	7300	394	11.3	35	23.4	7.3	3.6	34	38	211	242	6.5	92	7.28	6.15785	136	5.5	106	8.5	8.9	5.7	21.4286	105.4			209	0	0	1	0
674	66	1	DMN	26.1834	1	0	0	100	303	0	0	0	1	1	0	1	150	85	0	3900	288	8.9	26.4	9.1	6.3	3.2	25	32	106	289	9.3	136	9.85	4.7728	142	5	111	8.7	9.5	5.8	39.8551	64.2	18.3	0.08	111	0	0	1	1
675	74	1	DMN	21.7035	1	0	0	100	213	1	0	1	0	1	0	1	137	68	1	4900	304	10.1	30.1	16.8	6	2.7	20	12	210	178	8.5	62	7.3	6.40999	139	3.7	103	8.2	9.5	4.1	11.6183	29.7	1400		133	0	0	0	0
676	72	1	DMN	24.0452	1	0	0	100	3092	0	0	1	0	1	0	1	142	74	1	7400	325	10.6	32.1	13.2	6.8	3.6	8	9	233	154	6.4	102	10.74	4.23476	142	4.2	109	8.9	9.3	7.9	35.4167	72.3	146	0.15	201	0	0	0	0
677	45	1	Others	33.5527	0	0	0	90	0	0	0	0	0	0	0	1	230	130	0	15000	403	12.2	35.9	16.8	6.8	3.4	10	11	572	278	8.9	86	10.81	4.81199	133	3.9	96	9	9.6	7.3	8.86525	279.3		18.99	937	0	0	0	0
678	65	2	RPGN	25.2182	0	0	0	100	1	0	0	1	0	0	0	1	186	81	0	6100	261	7.6	22.5	17.3	5.8	2.9	19	8	445	167	7.7	98	14.26	2.36338	136	6.1	106	4.5	5.6	8.6	42.9319	283.7		1.89	68	0	0	0	0
679	56	1	DMN	27.7193	1	0	0	100	241	1	0	1	0	0	0	2	189	101	0	9400	288	8.5	25.6	19	6.1	2.7	24	15	286	235	10.3	70	9.89	4.98112	140	4.6	107	8.1	9.4	5.4	28.436	101		1.05	193	0	0	1	0
680	85	1	DMN	23.1898	1	0	0	100	970	1	0	1	0	1	0	1	138	65	1	7200	333	9.2	28.7	11.2	6.4	2.5	11	6	222	166	8.6	84	9.7	4.51367	134	4.5	104	7.9	9.4	5.7	6.30252	88.7	178	6.69	81	0	0	1	0
681	73	2	DMN	22.0492	1	0	0	100	643	0	0	1	1	1	0	1	180	80	0	7100	491	12.5	39.6	24.6	6.7	3.6	27	13	306	405		80	8.11	4.23842	136	4.8	105	7.8	8.2					0.5	437	0	0	0	0
682	81	1	DMN	26.2429	1	0	0	55	605	0	0	1	1	1	0	1	176	78	1	4900	278	8.8	27.6	9.8	5.2	2.7	19	18	259	268	6.2	96	8.06	5.60449	142	5.2	116	9.1	10.4	5.4	26.5957	112.2	153	0.14	391	0	0	1	0
683	81	2	NSC	24.8912	0	0	0	100	245	0	0	1	0	1	0	1	146	77	1	6000	418	11.8	35.7	11.1	6.2	2.9	18	6	370	308		129	8.71	3.80479	130	4.8	93	7.5	8.6		10.628	63.2		0.25	286	0	0	0	0
684	41	1	Others	26.5278	0	0	0	100	451	0	0	1	0	1	0	1	166	91	0	5700	313	10	29.7	21.7	6.1	3.5	8	12	233	278	8.3	79	12.45	4.23465	142	4.6	110	6.5	7	6.9	51.8182	287.2		0.05	676	0	0	0	0
685	65	1	NSC	26.8206	0	0	0	100	17	0	0	1	0	0	0	2	152	86	0	7800	278	9	26	23.5	6.8	3.3	6	8	172	279	6.5	114	15.87	2.84488	140	4.4	109	6.8	7.5	6.2	61.0465	337.4	24.7	2.94	856	0	0	0	0
686	78	1	DMN	24.8195	1	0	0	100	823	0	0	1	0	0	0	1	195	92	0	5900	381	10.9	34.9	13.2	5.2	2.8	7	2	242	211	9.4	89	11.71	3.76504	139	4.4	104	7.8	9	9.9	17.5258	80.7	193	0.18	408			0	0
687	79	1	DMN	28.2942	1	0	0	100	344	0	0	1	1	1	0	1	160	80	1	6100	271	7.8	23.8	13.3	5.1	3	8	11	283	212	7	71	10.1	4.41017	139	4.9	110	7.6	8.6	5.4	47.3451	44.6	123	0.05	251	0	0	0	0
688	80	2	DMN	20.9711	1	0	0	90	161	0	0	1	0	0	0	1	148	68	0	6300	259	6.3	20.7	47	5.3	2.3	15	9	323	286	6.9	80	7.36	4.59087	130	8.2	96	7.3	9	7.5				0.89		0	0	0	0
689	54	2	DMN	28.7989	1	0	0	100	71	0	0	1	0	1	0	1	214	84	0	5300	459	8.8	28.5	16.7	6.6	3.5	23	22	229	273	11.9	151	9.19	4.03071	142	4.9	104	8.9	9.4	7.8	9.2	57.5	80.8	0.14	274	0	0	0	0
690	71	1	CGN	24.1331	0	0	0	100	3803	0	0	1	1	1	0	2	124	81	1	6700	317	9.7	29.9	16.5	5.9	3.7	8	5	171	121	9.7	77	8.33	5.61442	145	4.7	113	7.5	7.8	5.7	22.7545	133.6	30.4	0.97	253	0	0	0	0
691	66	1	DMN	18.5378	1	0	0	100	92	1	1	0	0	0	0	1	131	69	0	4700	283	9.4	27.2	12.6	6.4	2.8	13	12	213	300	8.7	83	8.05	5.95185	128	4.9	100	7.9	9.1	6.6	15.3191	104.5	193	3.6	286	0	0	0	0
692	78	2	NSC	16.4941	0	0	0	65	4164	0	0	0	0	0	0	1	124	71	1	2900	355	11.1	33.5	7	7.4	4.1	11	3	206	267		206	11.88	2.73883	136	5.1	102	7.6	7.6		36.3208	109		0.08	1340	0	0	0	0
693	72	1	DMN	28.0277	1	0	0	55	288	0	0	1	0	0	0	1	161	81	0	7200	313	9.8	29.8	20.1	6.1	3.1	32	24	176	310	9.8	59	6.12	7.83504	136	5.5	112	7.8	8.7	4.1	61.2766	301.3	31.3	0.07	535	0	0	0	0
694	56	1	Others	23.6488	0	0	0	100	72	1	0	1	0	0	0	1	148	86	0	8500	252	7.9	22.6	29	6.3	3.6	11	19	279	289	8.6	92	12.56	3.8351	134	4.7	100	8	8.4	8.2	25.9091	220.8	442	0.68	355	0	0	0	0
695	76	1	NSC	24.3644	0	0	0	100	420	0	0	1	1	1	0	1	136	70	1	5000	311	9.8	29.6	17.2	6.1	3.6	13	12	249	135	6.9	123	10.51	4.26948	137	4.7	107	8.4	8.8	7.7	23.221	106.7	450	0.16	1110	0	0	1	0
696	72	2	DMN	20.5644	1	0	1	80	248	0	1	1	0	1	0	1	164	96	1	9200	373	11.1	34.8	13.6	6.4	3.5	23	16	401	211		66	6.56	5.3666	145	4.8	109	8	8.5		12.2727	61.1		0.51		0	0	0	0
697	66	1	DMN	33.2662	1	0	0	95	1807	0	0	1	1	0	0	1	168	65	0	7900	369	11.4	35.8	16.9	6.2	3.6	13	6	232	245	9.9	81	8.94	5.30676	138	4.2	106	7.3	7.7	3.9	16.2791	52.4	290	0.05	319	0	0	0	0
698	81	1	NSC	23.2981	0	0	0	100	84	0	0	1	0	0	0	1	205	96	0	4200	313	9.9	29.9	8.4	4.9	2.5	21	11	322	307	8.1	119	8.89	5.03464	141	4.4	111	6.7	8.2	8.4	31.0127	116.2	889	1.14	296	0	0	0	0
699	73	1	DMN	26.5798	1	0	0	100	1077	0	1	1	1	1	0	1	160	77	0	5000	334	10.2	31.9	9.9	7.7	3.8	62	50	362	984	7	110	8.88	5.19355	139	5.3	106	8.6	8.8	7.4				0.11	283	0	0	1	0
700	86	2	DMN	28.3871	1	0	0	35	63	0	1	0	0	0	0	1	162	82	1	7600	315	9.5	31.1	17.3	5.7	2.6	21	8	217	305	7.1	53	3.99	8.78579	144	4.5	109	8.4	9.8	6.4				1.17		0	0	1	1
701	77	1	DMN	20.5046	1	0	0	80	790	0	0	1	0	1	0	1	135	60	1	6300	376	11.5	34.5	15.5	6.9	3.9	9	8	200	141	7.3	134	7.3	6.33729	135	4.4	97	9.6	9.7	7.7	24.3478	50.8	38.6	0.31	63	0	0	0	0
702	73	1	DMN	22.5956	1	0	0	100	36	0	0	1	1	1	0	1	195	84	1	6200	307	8.5	27.1	29.2	6.2	2.4	8	5	150	159	9.1	79	7.36	6.37769	138	4.9	100	8.6	10.2	5.3	20.6061	351.9	810	5.55	187	0	0	1	0
703	72	1	DMN	30.5213	1	0	0	100	96	1	1	1	0	0	0	1	167	86	0	11800	307	9.8	28.1	35.4	6.9	3.2	13	12	198	305	14	99	10.23	4.46625	142	3.1	100	8.2	9	6.9	15.0442	190.6	153	5.68	246	0	0	0	0
704	62	1	Others	28.4599	0	0	0	100	2372	0	0	1	1	1	0	2	123	75	0	8100	357	11.1	32.8	16.7	7.2	4.1	14	13	160	270	10.9	102	8.58	5.65132	139	4	107	10.7	10.7	4.8	47.2727	157.6			26	0	0	0	0
705	51	2	CGN	25.5999	0	0	0	100	3648	0	0	1	1	1	0	1	138	74	0	5800	330	9.7	30	22.5	6.7	3.7	11	4	108	129	7.3	93	8.58	4.41711	140	4.5	111	9.4	9.7	5.9	35.7724	63.6	21.6	0.05	254	0	0	0	0
706	64	1	DMN	19.6511	1	0	0	10	0	0	0	0	0	0	0	1	147	64	1	9600	143	4.4	12.6	17	6.3	2.2	7	13	310	254	10.6	208	18.77	2.37825	135	6.7	103	6.4	8.2	10.7				24.27	231	0	0	1	0
707	76	2	DMN	20.4411	1	0	0	80	365	0	0	1	0	1	0	1	174	73	1	3800	373	10.9	34.5	13.2	7.2	3.8	28	22	173	138	9.4	133	7.67	4.45335	139	4.2	108	9.5	9.7	5.4	10.7143	16.6	177	0	55	0	1	0	0
708	71	1	DMN	20.5276	1	0	0	100	49	0	0	0	1	0	0	1	155	56	0	6700	404	12.2	36.9	13.4	6.5	3.6	12	10	231	316	7	64	6.27	7.6609	144	5.2	109	9.2	9.6	3.7	57.7889	263.2	47.8	0	162	0	0	1	1
709	74	2	PKD	21.6988	0	0	0	100	4108	0	0	1	0	1	0	1	123	72	1	2100	447	11.5	36.2	8.2	6.6	3.4	11	2	236	177	11.2	88	8.28	4.12716	132	3.8	93	8.4	9	6.8	12.3596	74.2	114	0.08	277	0	0	0	0
710	76	2	DMN	21.092	1	0	0	100	3331	0	0	1	0	1	0	1	168	90	0	4200	411	12	36.3	19	5.7	3.4	19	13	286	139	7.2	82	10.16	3.27424	139	4.3	105	8.9	9.5	4.7	36.4486	66.8	245	0	683	0	0	0	0
711	37	2	DMN	25.9199	1	0	0	100	187	0	0	1	0	1	0	1	204	103	0	6800	389	10.8	32.9	24.1	6.2	3.1	14	7	300	169	7	62	6.46	6.6066	137	5	106	8.6	9.5	5.3	26.8908	26.5	366	0.12	190	0	0	0	0
712	54	1	DMN	23.5373	1	0	0	100	386	0	0	1	0	0	0	1	190	101	0	10800	330	9.6	28.9	29.3	4.1	1.3	18	27	317	266	7.3	39	5.85	8.93997	138	2.9	100	7.6	10.3	3.8	19.6721	200.7	850	1.24	163	0	0	1	1
713	51	1	DMN	24.3867	1	0	0	100	895	0	0	0	1	1	0	1	160	85	0	6400	399	11.3	35.7	12.4	5.8	3.2	11	11	345	157	8.2	79	11.86	4.1945	141	4.7	103	8	8.8	8.6	31.8519	94.7	423	0.07	373	1	0	0	0
714	75	1	RPGN	22.8636	1	0	0	100	1516	0	0	1	0	1	1	1	157	97	1	9300	363	11.2	35.1	17.6	6	3.7	44	46	284	409	7.3	78	5.44	8.80874	141	5.3	109	8	8.3	4.9	22.0238	338.3	2150	1.56	377	0	0	0	0
715	72	1	DMN	27.4925	1	0	0	100	1225	0	0	1	0	1	0	1	162	75	0	6600	451	13	39	17.9	6.4	3.7	22	52	335	224	11.4	113	7.18	6.57881	138	4.3	99	8.8	9.1	5.7	17.1171	583.1	16.2	0.14	262	0	0	0	0
716	65	1	DMN	20.4359	1	0	0	100	385	0	0	1	1	0	0	1	176	86	0	6700	348	11.3	33	12.2	6.6	3.6	20	12	247	184	9.5	62	6.78	7.21324	139	4.2	109	8.1	8.5	4.9	35.4839	132	18.4	0	221	0	1	0	0
717	63	1	DMN	17.2548	1	0	0	85	259	0	1	1	1	1	0	1	124	64	1	7400	324	9.6	28.7	25	6.8	3.7	7	3	148	186	12.5	125	8.03	6.04828	136	4.6	105	9.9	10.2	6.4	21.4286	68.3		0.8	26	0	0	0	0
718	60	1	NSC	21.7994	0	0	0	100	156	0	0	1	1	1	0	1	160	89	0	7400	321	9.3	28.5	25.9	5.8	2.9	4	6	209	194	6.2	104	10.23	4.70618	134	5.2	103	7.7	8.8	7.3	32.0312	152.2	104	0.09	304	0	0	0	0
719	42	1	DMN	33.705	1	0	0	100	0	0	0	0	0	0	0	1	172	82	0	10800	221	6.3	19.3	19.5	4.7	2.5	8	7	367	228		103	18.51	2.72513	134	4	105	5.9	7.4		32.6531	321.4		0.53	194	0	0	0	0
720	76	1	DMN	26.0562	1	0	0	95	737	0	1	1	0	0	0	1	150	58	1	7700	298	9.3	26.6	7.7	4.6	2.4	22	15	252	226	11.4	92	7.84	5.88337	121	3.1	82	8.3	9.9	5.1	13.4752	255.3	1090	5.93	143	0	0	0	0
721	63	1	DMN	28.1719	1	0	0	100	85	0	0	1	1	1	0	1	150	102	0	8600	377	10.9	33	17.4	5.8	2.3	12	12	192	295	8.5	54	8.06	6.02366	135	3.7	103	7.7	9.4	4.4	16.1616	112.6	1100	0.57	266	0	0	1	1
722	66	2	DMN	26.323	1	0	0	35	1071	0	1	1	1	0	0	1	136	46	0	8900	328	8.4	27.5	21	6.2	3.1	18	12	324	266		97	6.33	5.72139	144	4.6	105	7.5	8.4					0.99		0	0	1	1
723	83	2	DMN	25.0989	1	0	1	60	3178	1	0	1	1	0	0	1	124	51	1	9800	349	10.4	33	14.7	7.3	3.6	13	4	175	392		61	4.98	6.96469	142	4	103	9	9.4		27.8049	204.9		5.24	161	0	0	0	0
724	65	1	DMN	23.214	1	0	0	100	655	1	0	0	0	0	0	1	142	74	1	10300	289	9.3	28.7	22	6	2.9	17	20	257	275	7.6	60	5.74	8.65458	137	3.1	100	8.6	9.7	2.1	8.99471	83.7		12.93	262	0	0	1	0
725	53	1	CGN	22.4873	0	0		100	33	0	0	0	0	0	0	1	158	88	0	6900	274	8.2	24.9	14.5	5.6	3.1	11	14	181	154	7.1	52	11.55	4.27041	140	3.7	110	8.4	9.3	5.7					382	0	0	0	0
726	77	1	NSC	22.9688	0	0	0	85	678	0	1	1	0	0	0	1	222	84	1	7400	396	10.6	34	19.3	7	3.6	6	5	248	182	12.7	111	4.8	10.0254	138	4.6	105	8.8	9.2	5.4				0.69	285	0	0	0	0
727	54	1	DMN	21.6536	1	0		100	1010	0	0	1	0	0	0	1	184	94	0	6600	354	11.2	34.1	20.1	4	2	40	46	318	263	10.6	66	8.08	6.27909	142	4.1	116	5.9	7.9	5.7				0.09	330	0	0	0	0
728	58	1	DMN	33.5406	1	0	0	100	154	1	0	1	0	1	0	1	151	94	0	8800	331	9.4	28.7	30.6	6.3	2.5	36	38	486	290		68	9.02	5.45383	141	5	110	5.7	7.2		18.0995	66		0.41	401	0	0	0	0
729	45	1	CGN	37.3346	0	0	0	100	3051	0	1	1	0	0	0	1	167	99	0	7100	344	10.6	32.2	24.3	6.5	3.6	8	9	216	171	9.4	108	9.26	5.69977	138	4.6	106	8.2	8.6	8.4				0	739	0	0	0	0
730	61	1	NSC	18.7879	0	0	0	85	0	0	1	0	0	0	0	1	141	60	0	9500	231	6.6	19.5	6.3	6.7	3.6	6	6	293	190		136	29.26	1.48357	139	6.3	107	6.5	6.9		60.2941	703.5		1.07	246	0	0	0	0
731	58	2	DMN	26.7162	1	0	0	100	451	0	0	1	1	0	0	1	132	78	1	5900	282	8.7	26.6	21.6	5.9	2.9	18	14	294	270	8.1	92	9.58	3.77336	135	4.1	96	8.6	9.7	5.1	9.05512	106.5	1800	1.8	673	0	0	0	0
732	81	1	CGN		0	0		100	3862	0	0	1	0	1	0	1	184	86	1	6000	339	10.1	31.5	23.9	6	2.7	12	8	185	257	11.3	123	7.82	5.79293	139	5.2	107	8.3	9.6	4.9	8.25688	34		1.07	232	0	0	0	0
733	45	1	PKD	22.0333	0	0	0	100		0	0	1	0	0	0	1	107	72	0	10900	343	9.9	29.5	20.6	5	2.2	42	16	357	115		64	6.81	7.9775	152	4.6	119	7.3	9.1					18.62		0	0	0	0
734	81	1	NSC	20.1381	1	0	0	100	966	1	0	1	0	0	0	1	122	67	1	4500	373	11.4	35.9	16.6	6.2	3.6	9	6	185	155	6.6	116	10.78	4.07738	136	4.7	100	8.1	8.5	8.7				0.05	370	0	0	0	0
735	57	2	Others	14.4388	0	0	0	15	1	0	0	1	0	0	1	1	228	119	0	6600	277	9	26.7	7.5	5.9	3.2	13	13	434	243	13.3	98	9.88	3.66645	135	5.4	101	8	8.8	6.8	34.4828	221.8	1220	0	601	0	0	0	0
736	54	2	DMN	21.9002	1	0	0	100	168	1	0	0	0	1	0	1	173	106	0	5000	325	8.7	27.8	37.8	5.6	2.9	11	9	266	310	9.7	76	7.22	5.24819	143	4.8	109	7.7	8.8	8.3	12.8889	76.9	1390	0.1	381	0	0	0	0
737	77	2	DMN	22.1125	1	0	0	40	1285	0	0	1	0	0	0	1	132	63	1	6300	275	8.4	27	29.5	4	1.4	19	10	333	170	8.5	66	5.98	5.82522	142	3.7	106	8.4	11	4.1	17.2727	112.5	165	0.11	214	0	0	0	0
738	84	1	DMN	21.1476	1	0	0	100	147	0	1	1	0	0	0	1	161	79	1	4400	209	5.9	19	23	6.3	3.3	17	10	175	215	8.9	86	8.31	5.36402	139	5.3	102	7.2	7.9	6.7	9.74843	189.9		0	215	0	0	0	0
739	42	1	DMN	21.5773	1	0	0	100	1125	0	0	1	0	1	0	1	230	117	0	1400	277	8.8	26.4	8.8	5.9	3.2	25	39	362	153	7.4	107	13.93	3.71918	141	4.9	107	7.2	8	6.5	90.4255	321.2	364	0.1	466	0	0	0	0
740	64	1	DMN	27.1257	1	0	0	100	323	0	0	1	1	1	0	1	174	92	1	5900	376	11.3	35.4	14.8	6.5	3.5	28	38	299	257	7.9	93	8.93	5.36039	138	4.9	100	8.5	9	6.5				0.05	300	0	0	0	0
741	75	2	DMN	20	1	0	0	100	3535	0	0	1	1	0	0	1	152	60	1	7400	433	11.6	36.5	20.7	7.3	3.1	11	7	190	170	8.4	118	7.51	4.5746	141	4.2	103	8.9	9.8	7	33.8028	103.9	72.1	0.26	99	0	0	0	0
742	86	1	NSC	21.5425	0	0	0	100	423	0	0	0	0	0	0	1	144	60	1	3600	276	9.6	29	9.2	5.8	3.4	21	5	251	218	5.3	96	13.54	3.12327	130	4.9	96	8	8.6	7.2	31.7949	97	397	0	99	0	0	0	0
743	65	2	Others	23.7413	0	0	0	100	273	0	0	1	0	0	0	1	156	86	0	6400	327	9.9	30.6	22.7	6	3.1	11	7	306	272	9.9	92	9.17	3.83096	142	3.4	108	6.1	7	5.8	38.0282	117.2	159	0.36	332	0	0	0	0
744	79	1	PKD	20.901	0	0	0	100	1315	0	0	1	0	1	0	1	172	86	1	5900	399	10.1	33.8	28.1	6.1	3	15	11	253	193	9.1	102	8.4	5.39537	144	4	109	7.9	8.9	6.7	4.43038	33.4	1490	0.08	218	0	0	0	0
745	40	1	DMN	22.5798	1	0	0	100	3	0	0	1	0	0	0	1	169	102	0	17500	289	8.9	26.1	42.6	5.1	2	24	9	494	496	7.6	83	10.5	5.13842	128	4.9	94	7.2	9.2	7.3	6.41026	195.3		4.31	204	0	0	0	0
746	74	1	DMN	22.8736	1	0	0	100	1798	0	0	1	0	1	0	1	187	87	0	6200	352	11.1	34.8	11.3	5.5	2.8	18	9	267	155	7.9	94	11.83	3.77996	137	4.7	105	8.1	9.3	7.2	18.7234	112.9	244	0.07	210	0	0	0	0
747	48	1	DMN	28.4864	1	0	0	100	1179	0	0	1	1	0	0	1	153	88	0	9900	360	10.5	32.9	27.9	6.6	3.8	6	7	161	195	7.4	53	9.69	5.32411	141	4.2	111	8.7	8.9	3.8	20.7171	158	129	0.26	255	0	0	0	0
748	74	1	Others	31.9572	1	1	0	60	56	0	0	0	0	0	0	1	168	108	0	6800	257	8.7	27.2	6.5	5.3	2.2	35	15	262	157	8.8	83	6.94	6.77462	129	3.2	103	7.8	9.6	5.4	36.7347	151	182	2.5	165	0	0	1	0
749	85	1	NSC	20.975	0	0	0	100	1372	0	0	1	0	0	0	1	176	94	0	3700	417	10.7	34.4	14.6	5.9	3.6	29	14	362	178	5.2	141	11.95	3.59268	140	4.2	103	9.3	9.7	7.9	8.33333	34.3	82.7	0.07	657	0	0	1	0
750	71	1	DMN	23.3922	1	0	0	100	829	0	1	1	0	0	0	1	119	60	1	3500	237	8.6	26.2	8.4	5.3	2.5	16	9	210	176	8.2	91	9.97	4.61231	142	4.6	115	8.1	9.6	6.6	68.5897	277.5	190	0	491	0	0	1	1
751	72	1	Others	25.815	0	1	0	35	328	1	1	0	0	1	0	1	153	85	0	3900	299	9.3	27.5	15	6.4	2.8	14	8	158	237	14.8	96	9.24	4.99232	135	3.8	97	7.9	9.1	7.9	10.6838	39.7	4790	7.45	424	0	0	0	0
752	60	1	DMN	23.0655	1	0	0	100	1293	0	0	0	0	1	0	1	169	77	0	6900	305	9.4	27.5	12.3	6.2	3.2	26	24	299	199	9.4	75	6.02	8.40608	137	5.5	114	6.9	7.7	4	24.5614	73.5	307	0.16	225	0	0	0	0
753	60	1	CGN	20.214	0	0	0	100	9000	0	0	1	0	1	0	1	146	94	0	3700	349	11	33.1	13.5	7	4.2	11	5	178	225	9.3	61	8.76	5.57664	139	4.9	99	9	9	5.5	37.594	189.6	27	0.2	219	0	0	0	0
754	70	2	CGN	23.2886	1	0	0	100	1319	1	0	1	1	1	0	1	133	71	0	4500	358	9.7	32	21.8	6.3	3.3	10	4	125	377	6.5	63	8.03	4.33655	134	5.5	111	8	8.7	5.6	18.5455	31.5	555	0.23	430	0	0	0	0
755	73	1	Others	25.085	1	0	0	10	61	0	1	1	0	0	0	1	81	42	1	12800	270	8.2	25	35.7	5.2	2.2	14	5	236	253	9.8	56	9.14	5.03214	137	4.5	102	7.6	9.4	4.3	17.3913	1410.2		17.75	139	0	0	1	0
756	79	1	NSC	22.2527	1	0	0	55	383	1	0	1	0	1	0	1	154	80	1	6200	327	9.2	29.4	13.6	6.3	3	29	38	260	280	6	84	4.35	11.0835	143	4.1	114	7.3	8.3	5	19.9052	53.2	641	0.14	104	0	0	1	0
757	70	1	DMN	#VALUE!	1	0	0	20	14	0	1	1	0	0	0	1	157	75	1	9000	269	8.4	26.3	10.3	6.4	3.4	15	9	231	257	11.2	87	8.05	5.85218	138	4.4	105	8.8	9.4	5	7.5	183.1	1230	3.33	137	0	0	1	0
758	59	1	CGN	22.5824	0	0	0	100	4953	0	0	1	0	0	0	1	147	89	0	4700	276	8.6	27.2	18.7	6.6	3.6	16	7	315	464		79	10.05	4.82167	142	5.4	111	6.6	7					0.25		1	0	0	0
759	49	2	DMN	25.3433	1	0	0	100	5061	0	0	1	1	0	0	1	185	98	0	12200	333	10	30.8	25.1	5.3	2.6	18	15	402	264	6.4	128	11.77	3.16177	142	4	107	9.7	11.1	12.6	15.8915	40.7	303	0.08	362	0	0	0	0
760	85	1	DMN	22.2213	1	0	0	100	104	0	0	1	0	0	0	1	118	49	1	5500	275	9.2	26.7	10.8	6.6	3.4	14	5	174	165	8.5	57	10.14	4.29985	133	4.3	99	9.2	9.8	4.3	21.1111	94.2	188	0.05	129	0	0	0	0
761	72	1	Others	20.9675	0	0	0	100	1168	0	0	1	0	0	0	1	180	88	1	6900	383	11.1	34	28.9	5.1	2.4	24	20	351	197	6.1	58	10.34	4.4143	139	4.7	111	8.4	10	6.7	11.8943	89	221	0.2	230	0	0	0	0
762	30	1	DMN	34.1825	1	0	0	65	1290	0	0	1	1	1	0	1	184	107	0	6700	206	5.8	17	45.9	4.6	1.6	10	7	268	398	10.8	74	6.31	9.74172	136	4.3	103	6.6	9	6.5	28.5714	122		0.36		0	0	1	0
763	78	1	Others	24.6133	0	1	0	100	14	0	0	0	0	0	0	1	151	76	0	11800	289	9.2	27.8	26.6	7.1	2.8	9	4	205	738	14.3	71	9.74	4.60561	133	5	96	8.2	9.4	5.8				7.64		0	0	1	0
764	69	2	DMN	20.8428	1	0	0	100	1875	0	0	1	0	1	0	1	147	80	1	6100	306	9.4	29.4	14.5	5.9	3.2	13	8	164	282	6.5	90	8.55	4.06561	140	4.6	108	8.7	9.5	7.1	49.3392	112	34.2	0	390	0	0	0	0
765	76	2	NSC	15.4222	0	0	0	100	34	1	0	0	1	1	0	1	122	59	1	6900	302	8.9	27.3	18.1	5	2.9	7	6	202	249	9.9	102.9	6.63	5.22296	137	3.8	107	7.8	8.9	4	50.2857	224	100	0.04	270	0	0	0	0
766	74	2	NSC	20.8	0	0	0	100	405	0	0	0	0	0	0	1	142	65	1	4000	333	9.8	29.4	9.8	5.6	3.3	12	5	225	170	7.7	63.8	9.07	3.73555	139	5.1	113	7.9	8.6	5.8	34.5178	152	152		381	0	0	0	0
767	58	1	DMN	18.132	1	0		100	245	0	0	1	1	1	0	1	156	70	0	5700	365	11	31	18.2	6.2	3.8	9	10	207	284	12.4	91.9	8.41	5.88804	134	3.6	97	9.4	9.6	5.3	30.1676	137	166	0.03	28	0	0	0	0
768	83	2	RPGN	17.3838	0	0		40	59	1	0	0	1	1	0	1	140	72	1	3100	320	10.7	31.8	2.9	4.8	2.9	34	12	470	371	8.4	138.6	8.95	3.66755	137	3.4	105	8.1	9.2	5	20.5263	351	166			0	0	1	1
769	49	1	DMN	21.4842	1	0	0	100	13	0	0	1	0	0	0	1	172	93	0	8500	294	8.6	26.2	23.1	5.6	2.3	18	42	368	267	8.3	79.5	8.23	6.32802	137	3.7	110	7.6	9.3	5.1	8.92019	824	1630	4.4	258	0	0	0	0
770	68	1	CGN	21.9141	0	0	0	100	897	1	0	1	0	1	0	2	148	77	1	3500	286	8.9	28.3	9.5	6.3		15	8	373	244	11.9	91.8	12.12	3.77155	139	4.6	103	7.9	7.9	3.5		262	569	0.09	155	0	0	0	0
771	72	1	DMN	21.3001	1	0	0	100	248	0	0	0	1	1	0	1	188	98	1	9600	348	8.9	28	34.9	5.8	2.6	13	9	229	195	8.3	56.7	7.94	5.8931	137	5.2	106	8	9.4	5.4	14.2259	61	270	0.7	231	0	0	0	0
772	67	1	DMN	25.1392	1	0	0	100	1534	0	0	1	1	1	0	1	170	84	1	7500	378	11.1	33.9	17.7	7.2	4.3	11	7	163	184	10.4	104	8.53	5.56237	137	4.3	104	9.3	9.3	6.6		215		0.05	253	0	0	0	0
773	71	2	CGN	21.4158	0	0	0	100	1391	0	0	1	1	1	0	1	172	68	1	4300	451	11.9	38.8	12.7	7.4	4.7	22	15	222	268	9.7	117.8	6.28	5.65154	139	4.3	99	9	9	5.6	26.615	65		0.1	216	0	0	0	0
774	66	1	DMN	26.4096	1	0	0	85	1039	0	0	0	0	1	0	1	170	78	1	6900	308	8.9	27.6	16.5	4.5	2.1	34	44	348	208	8.5	91.2	9.27	5.10044	137	4	108	6.2	8.1	7.5		162	278	0.94	182	0	0	0	0
775	80	1	DMN	23.4706	1	1	0	95	23	0	0	0	0	0	0	1	127	52	1	6000	298	9.2	27.1	24.9	4.9	1.9	10	6	173	435	9.6	52.7	3.93	12.341	137	3.3	110	8	10.1	2.6	19.4444	255		5.65		0	0	0	0
776	80	2	CGN	23.0222	1	0	0	100	3161	0	0	1	0	1	0	1	122	57	1	5300	344	9.9	31.1	18.9	5.9	3.7	16	9	200	261	10.5	89.8	8.81	3.77099	140	4.3	107	8.1	8.4	6.9	13.9344	59	259	0.06	357	0	0	1
777	54	2	DMN	56.4444	1	0	0	50	454	0	0	0	0	1	0	1	140	72	0	8500	440	10.5	34.4	20.8	6.7		14	12	352	159	10.5	71.3	8.16	4.5905	144	4	102	8.8	8.8	5.9		90	91.7	0.19	163	0	0	0	0
778	89	2	NSC	19.4485	0	0	1	95	466	0	0	0	1	1	0	1	191	96	1	4900	437	10	35.4	13.7	5.8	3.3	19	16	225	224	5.5	173.6	9.73	3.28077	138	3.3	98	5.9	6.6	7	6.62021	48	154	0.59	190	0	0	1	1
779	76	1	DMN	33.3879	1	0	0	100	196	0	1	0	1	1	0	1	158	85	0	8000	384	11.7	38	17.8	6.2	3.3	16	7	247	406	7.4	63.6	8.94	5.09618	143	5.5	111	5.9	6.6	5.3	8.07453	39	1183	1.52	515	0	0	0	0
780	78	1	NSC	23.7118	0	0	0	100	112	0	1	0	1	1	0	1	151	77	1	8700	307	8.9	28.3	25.8	8	3.5	10	7	232	274	8.1	134.8	9.68	4.63685	142	5.1	109	7.7	8.2	7.6	8.27586	22	1299	18.75	383	0	0	1	0
781	73	2	DMN	19.4222	1	0	0	100	1529	1	0	1	1	0	1	1	210	100	1	7000	369	10.3	31.7	11.4	4.9	3	22	10	352	122	9.2	96.7	9.45	3.5855	130	4.6	93	7.3	8.3	7.5	48.3721	122	279	0.02	321	0	0	0	0
782	82	2	DMN	16.217	1	0	0	95	1679	0	0	0	0	0	0	1	154	61	1	7600	289	8.2	25.2	16.8	5.3	2.4	17	17	218	179	9.8	112.9	9.83	3.32145	139	3.8	98	7.7	9.3	7.6	6.81818	123	385	4.06	172	0	0	0	0
783	80	1	DMN	20.5879	1	0	1	65	3186	1	1	0	1	1	0	1	135	67	1	4200	346	10.6	32.9	12.9	5.1	2.5	24	13	262	168	6.5	69.8	8.86	5.07134	142	4.1	105	7.2	8.7	3.2		193	1610	0.07	280	0	0	0	0
784	71	2	NSC	22.1072	0	0	0	100	3306	0	0	1	0	0	0	1	169	87	1	3900	326	10.2	30.2	17.1	6.2	3.8	17	13	203	193	10.2	118.1	10.26	3.30324	138	4.1	104	9.4	9.6	6.8	46.473	17	15.7	0.02	123	0	0	0	0
785	74	2	NSC	20.7571	0	0	0	100	1392	0	1	0	1	1	0	1	155	96	1	7900	262	7.7	23.5	19.1	6.1	2.8	11	7	151	268	8.3	73.6	8.32	4.10546	140	3.4	100	8.3	9.5	6.7	7.62712	67	947	7.98	311	0	0	1	1
786	77	1	DMN	21.7815	1	0	0	100	2106		0	0	1	1	0	1	161	86	1	4600	364	10.9	33.2	19.1	5.8	3	15	17	193	129	9.5	84.7	8.23	5.55817	139	5	109	7.6	8.6	4.3	26.9076	32	125	0.05	175	0	0	0	0
787	50	1	DMN	22.5161	1	0	0	100	197	0	0	0	0	1	0	1	204	104	0	5600	371	10.2	30.7	22.9	7.4	3.9	10	15	246	190	8.4	79	11.33	4.43476	136	3.4	96	8.5	8.6	5.1	33.3333	153	170	0.03	154	0	0	0	0
788	47	1	DMN	24.63	1	0	0	100	480	1	1	1	0	0		2	188	104	0	9200	338	9.7	27.9	16.3	5.4	2.5	8	5	231	283	8.2	79.8	11.73	4.34608	140	3.9	104	7.2	8.7	7.5	23.6715	444	173	0.29	320	0	0	0	0
789	74	1	DMN	26.3167	1	0	0	100	362	0	0	0	0	1	0	1	166	78	1	6200	374	10.3	31.8	10.9	6.2	4	18	13	316	226	9.5	81.5	8.07	5.74398	141	3.5	103	7.7	7.7	3.8	14.7465	393	213	0.12	302	0	0	0	0
790	82	2	DMN	22.83	1	0	0	45	3710	0	0	1	1	1	0	1	171	76	1	3900	387	11.2	33.6	9.8	6.4	3.8	24	19	284	286	10.3	130.8	8.06	4.12716	140	4.1	103	8.9	9.1	3		129	177	0.02	91	0	0	1	1
791	49	1	DMN	21.7776	1	0	0	100	169	1	1	0	1	1	0	2			0	7600	360	10.9	32.7	21.1	7.4	4	8	6	144	353	7.5	78.5	8.33	6.24496	141	4.2	104	9.1	9.1	5.8	17.6	100	606	0.66	266	0	0	0	0
792	77	1	NSC	18.8271	1	0	0	100	30	0	0	0	1	0	0	1			1	13600	338	9.9	30.4	14.9	6.7	3.5	10	5	254	253	7.4	71.3	6.75	6.90431	135	4.1	96	8.1	8.6	4.7	19.6787	108		11.95	191	0	1	0	0
793	51	1	DMN	22.8633	1	0	0	100	364	0	0	0	1	1	0	1	171	98	1	7800	419	11.5	35.2	19.9	6.2		27	15	354	270		79.9	12.43	3.98454	141	3.8	100	8.4	8.4	5.4	15.5102	38	876	4.34	122	0	0	0	0
794	79	1	Unkown	23.1004	0	0	0	100	2129	1	1	1	1	0	0	1	202	93	1	5500	365	10.5	33.2	16.3	5.7	3.4	12	9	207	165	9.3	79.9	10.43	4.25775	144	4.5	111	8.6	9.2	4.6	35.3211	148	1975	0.09	84	0	0	0	0
795	81	1	NSC	24.5674	0	0	0	100	1525	1	0	1	1	0	0	1	155	76	1	5500	275	8.5	25.7	13.3	6.4	3.8	7	8	250	117	9.5	59.2	9.12	4.8959	141	4.9	107	8.9	9.1	4.6	20.2614	72	31.4	0.06	62	0	0	0	0
796	48	1	DMN	20.8308	1	0	0	100	428	0	0	1	0	0	0	2	151	78	1	4800	309	8.9	26	13.2		4	19	21	154	176	10.5	140.6	8.39	6.2329	135	4.1	100	8.4	8.4	7.6	66.3004	362	7.3	0.02	288	0	0	0	0
797	64	1	NSC	18.8082	0	0	0	100	3840	0	0	1	1	1	0	1	144	74	0	4900	260	7.6	22.5	11.8	5.3	2.8	28	22	226	225	10.8	66.1	13.61	3.38055	142	3.8	107	8.1	9.3	8			1830	2.91	162	0	0	0	0
798	85	1	Unkown	20.5282	0	0	0	100	822	0	0	1	1	0	0	1	153	74	1	4200	394	10.4	33.1	11.6	5.4	2.8	13	7	194	256	11.2	84.1	8.63	5.12935	142	4.7	110	7.9	9.1	6.2	19.1111	95	186	0.2	153	0	0	1	0
799	78	2	DMN	22.5948	1	0	0	65	1472	1	1	0	1	1	0	1	161	70	1	3400	304	9.4	27.8	11.4	5.7	2.5	14	9	232	115	10.2	73.1	8.4	4.00178	140	3.8	107	8	9.5	3.9	38.5475	175	1022	0.03	43	0	0	0	0
800	61	2	CGN	19.2659	1	0	0	100	1129	1	1	1	1	0	0	2	179	100	0	6500	382	11.3	33.6	15.4	6.7	4.1	18	11	211	153	11.2	59.1	6.69	5.50859	140	4.3	103	9.5	9.5	4.5	35.8491	89	72.3	0.02	131	0	0	0	0
801	80	2	DMN	17.3698	1	0	0	95	430	0	0	0	0	0	0	1	102	53	1	9000	353	10.2	29.7	30.8	7.1	3.9	23	13	219	279	11.1	127.4	11.46	2.82821	127	4.4	86	8.4	8.5	9.7	84.7059	359	111	0.97	221	0	0	1	0
802	61	1	DMN	23.7823	1	0	0	100	188	0	0	1	1	0	0	2			1	8900	404	11.2	33.5	28.2	6.4	3	16	10	310	221	9	49.7	8.83	5.50213	142	4.5	108	8	9	6.1			284	0.1	196	0	0	0	0
803	83	1	NSC	19.9879	0	0	0	55	3026	0	0	0	0	0	0	1	155	84	1	5500	313	9.4	29	26.2	6.1	2.5	47	4	345	274	9.3	141.6	10.23	4.28768	140	3.4	103	8.8	10.3	6.7	6.52174	200	1043	10.81	69	0	0	1
804	66	1	DMN	24.9079	1	0	0	75	216	0	1	0	0	0	0	1	191	113	1	7300	396	10.4	33.1	20.6	5.7	2	9	13	451	198	5.3	110.5	11.31	4.10303	139	6.6	110	6.9	8.9	13.8	36.4929	229	1919	3.54	324	0	0	0	0
805	83	1	DMN	27.8629	1	0	0	90	378	0	1	0	0	0	0	1	165	67	1	9300	266	8.1	24.1	18.1	5.7	3.2	17	16	255	138	11.3	119.2	10.13	4.33401	143	4.9	109	8.2	9	8.2	24.0909	346	347	0.1	106	0	0	1	1
806	74	1	Unkown	16.8334	0	0	0	0	11	1	0	0	0	0	0	1	124	47	1	8700	333	10	32.2	18.7	6.3	2	34	42	264	342	4.1	45.2	2.13	24.6652	137	4.4	99	7.8	9.8	1.1			2000	4.16	30	0	0	1	1
807	79	1	DMN	23.9512	1	0	0	100	693	1	0	1	1	0	0	2	145	91	1	13200	409	11.8	35.4	20.3	6.3	3	30	19	320	218	6.4	52.7	6.97	6.61738	135	3.9	98	8.2	9.2	6.8	4.36681	109	2000	10.52	245	0	0	1	1
808	68	2	Unkown	17.8148	0	0	0	100	1374	0	0	0	0	0	0	2	118	89	0	4600	354	10.4	32.3	14.9	5.3	2.8	26	42	240	195	14.2	78.9	9.56	3.61323	138	3.7	96	7.3	8.5	8.1		74	2000	0.26	229	0	0	0	0
809	75	2	DMN	23.6442	1	0	0	90	4412	0	0	1	0	1	0	1	110	62	1	4200	295	9.6	28.3	10.3	6.3	3.7	19	11	212	201	8.2	79.6	8.56	3.9644	142	3.6	97	9	9.3	3.9	34.2105		442	0.13	294	0	0	0	0
810	54	1	DMN	27.1	1	0	0	100	197	0	0	1	0	1	0	2			0	5200	381	9	29.2	24.3	4.9	1.8	36	33	329	266	9.6	70.5	9.77	5.10106	146	4.9	110	7.5	9.7	8.7	11.33	28	568	0.7	131	0	0	0	0
811	54	1	DMN	24.8	1	0	0	95	3	0	0	0	1	1	0	1	166	92	0	5800	302	8.6	25.3	23	5.4	2.5	19	17	523	492	8.9	80	13.99	3.44413	137	4.6	104	5.3	6.8	9.1	11.588	186	521	0.94	374	0	0	0	0
812	81	1	DMN	28.9	1	0	0	95	140	0	0	1	1	1	0	1	154	72	1	5900	364	10.6	32.4	15.3	5.9	3.4	31	33	385	270	7.4	82.9	9.15	4.87834	145	5.3	109	8.3	8.9	4.4	43.4389	165	502.5	0.02	159	0	0	0	0
813	87	1	Others	19.3	0	0	0	100	702	0	0	0	1	0	0	1	230	107	0	2500	393	10.8	34.3	15.7	5.8	2.6	14	7	285	184	9.5	69.1	9.51	4.58174	147	4.1	112	7.5	8.9	5	88.0952	45	1056.5	1.93	295	0	0	1	0
814	75	2	NSC	21.8	0	0	0	100	175	0	0	0	1	0	0	1	153	81	0	3300	370	8.7	29.1	14.4	6	3.4	28	22	329	233	7.7	84.3	8.8	3.84627	143	3.8	109	7.5	8.1	8.1		7	242.7	0.04	1852	0	0	0	0
815	70	1	DMN	21.2	1	0	0	100	868	1	0	0	1	0	0	1	152	71	0	8200	333	10.6	31.9	15.8	6.3	3.8	19	13	264	361	10	55.3	8.1	5.81267	141	4.5	105	8.1	8.3	4.9	22.4066	57	710.1	0.11	231	0	0	1	1
816	64	1	DMN	27.6	1	0	0	100	763	1	0	1	0	0	0	1	166	66	1	7900	270	9	27.1	14.7	5.6	2.6	18	14	152	189	8.5	55.4	6.44	7.66491	138	4.6	109	7.8	9.2	7.1	23.8636	284	1312.6	1.01	130	0	0	0	0
817	76	1	DMN	24.6	1	0	0	100	259	0	0	0	0	0	0	1	157	75	1	6900	319	9.4	28	21.3	6	3.4	23	13	228	224	10.4	76.9	9.27	4.89805	137	4	101	8.4	9	5.9	9.92063	103	711.2	0.15	194	0	0	1	0
818	64	1	DMN	25.8	1	0	0	50	259	0	0	0	1	0	0	1	122	68	1	5500	281	7.8	22.6	24.3	5.3	2.1	17	9	194	159	7.7	63.2	9.95	4.76222	138	3.6	106	7.6	9.5	6.2			246	10.31	226	0	0	0	0
819	70	2	DMN	29.9832	1	0	0	100	150	0	1	1	0	0	0	1	195	85	1	6400	305	7.8	24.7	20.6	5.1	2.8	9	5	197	203	7.6	80.7	9.11	3.77737	136	3.57	106.3	7.3	8.5	5	11.6883	70.1	267		342	0	0	1
820	65	2	DMN	31.3849	1	0	0	100	870	0	0	1	1	1	0	1	213	94	0	5200	349	10.1	32.7	19.2	5.9	3.5	11	5	216	230	7.8	50.1	9.08	3.87252	139.8	4.74	109.7	9.1	9.6	5.1	36.8421	201.7	288.3	0.327	64	0	0	0	0
821	47	2	DMN	30.1602	1	0	0	100	110	0	0	0	1	1	0	1	157	90	0	10700	329	9.1	27.7	26.1	7.5	4	12	11	223	189	12.9	138.8	10.13	3.77066	138.5	3.54	102	7.5	7.5	8.4	9.96885	56.1	50	0.118	265	0	0	0	0
822	58	2	CGN	26.4797	0	0	0	85	1052	0	0	1	1	1	0	1	148	76	0	6900	266	6.4	20.9	22.5	4.6	2.9	19	32	422	138	11.7	97.2	5.77	6.57077	137.1	2.77	98.1	6.9	8	8.4	5.55556	125.9	548	1.722	169	0	0	0	0
823	63	2	DMN	26.0041	1	0	0	100	1	0	0	0	0	0	0	1	140	72	0	10000	306	8.8	26.2	33.1	7.9	4	11	8	255	127	8.9	100.6	6.62	5.52099	130.7	3.38	93.7	8.6	8.6	5.2	8.41584	122	1425.8	0.099	152	0	0	0	0
824	77	1	NSC	21.36	0	0	0	100	229	0	0	0	0	0	0	1	159	87	0	5600	317	9.5	29.6	14.4	6	2.7	27	22	298	310	8.5	83.2	8.65	5.2636	136.9	3.8	105.9	6.7	8	4.5	21.2871	206	1451	3.038	265	0	0	0	0
825	78	1	NSC	23.4922	0	0	0	100	271	0	0	0	0	1	0	1	131	65	1	4800	315	8.3	27.5	17.6	6.6	3.2	14	9	245	204	8.6	74.7	7.92	5.77518	142.6	3.44	105.8	7.3	8.1	6.2	10.0962	99.4	1176.3	1.044	307	0	0	1	1
826	70	1	NSC	23.0344	0	1	0	100	196	0	0	0	0	0	0	1	202	99	0	3700	286	8.5	25.8	11.1	6.1	3.5	12	9	232	869	6.9	52.9	7.32	6.49357	141.1	3.89	109.1	7.3	7.8	4.7	35.9447	98.3	1506.5	0.186	504	0	0	1	0
827	70	2	DMN	24.0889	1	1	0	100	897	0	1	1	0	1	0	1	183	80	1	8000	372	10.8	32	12.1	7.1	4.1	21	19	309	173	8.2	90	8.36	4.14963	135.9	4.12	98.1	10.4	10.4	7.7	32.8859	100.3	144.5	1.248	59	0	0	0	0
828	67	2	DMN	21.4776	1	0	0	100	211	0	0	1	0	1	0	1	111	60	1	6300	337	10.1	29.4	24.2	5.6	2.8	10	6	173	277	14.7	127.2	9.62	3.60387	121.8	3.5	92	8.5	9.7	5	12.234	186.8	39.5	2.065	291	0	1	1	1
829	63	1	DMN	26.3373	1	0	0	100	77	0	0	1	0	0	0	1	118	62	1	8100	264	7.8	23	21.6	6.3	3	14	12	212	168	13.8	90.5	6.88	7.16258	136.3	4.41	96.5	7.9	8.9	5.1	19.0265	57.3	1149.7	0.762		0	0	0	0
830	67	1	DMN	21.9671	1	0	0	100	28	0	0	0	0	1	0	1	185	89	1	3800	277	9	27	15.4	6.8	3.4	20	18	288	456	8	72.8	9.96	4.69486	133.8	4.46	100	6.3	6.9	7.1	37.4449	376.2	144.7	0.202	701	1	0	0	0
831	47	1	DMN	26.1161	1	0	0	100	1105	0	0	1	1	1	0	1	152	88	0	6500	348	10.6	32.8	13.3	6.8	4.1	19	10	460	181	8.8	111.4	9.03	5.78612	138.6	4.87	110.2	7.1	7.1	6.9	32.3404	129.8	59.8	0.514	235	0	0	0	0
832	64	2	Unkown	24.3556	0	0	0	100	12	0	0	1	0	0	0	1	122	71	0	7900	240	7.3	21.3	14.5	7.5	3.5	13	15	133	216	7.6	102.6	10.12	3.45466	132.8	3.69	105	6.6	7.1	7.6	87.1345	487.7	14.5	1.283	114	0	0	0	0
833	71	1	DMN	29.2196	1	0	0	70	625	0	1	0	1	1	0	1	198	105	1	6500	391	12.1	34.9	18	5.7	2.5	13	8	279	380	6.7	62.9	8.26	5.66649	139.4	3.31	110.4	6.1	7.6	7.7	25.8242	128.3	1514.5	0.817	397	0	0	0	0
834	66	1	NSC	21.9513	0	0	0	100	713	0	1	1	0	1	0	1	180	82	1	5500	300	9.7	29.5	14.3	5.9	3.8	19	8	203	215	11.7	81.9	8.46	5.63702	137.6	2.81	101.3	7.9	8.1	6.1	12.9464	15.9	176.8	0.028	643	0	0	0	0
835	83	1	NSC	25.4356	0	1	0		792	1	0	0	0	0	0	1	157	83	1	8600	293	7.5	24.2	14.7	6.7	2.9	12	11	289	257	8.7	114.9	13.09	3.27412	138.6	4.03	110.2	6.1	7.2	6.6	4.87805	79.1	502.1	5.421		0	0	0	0
836	79	1	DMN	23.1852	1	0	0	100	1191	0	1	1	0	0	0	1	106	53	1	3900	334	10.1	31.4	10.9	7.1	4.2	17	5	223	195	10.8	149.4	9.68	4.61993	136.4	2.96	95	8.9	8.9	6.3	25.3247	41.8	85	1.04	115	0	0	1	1
837	76	2	DMN	24.3995	1	0	0	100	1280	0	0	1	1	1	0	1	167	76	0	6000	359	9.9	30.9	20.2	4.7	2.5	21	18	323	375	8.1	81.6	10.47	3.16833	136.5	5.23	107.3	7.7	9.2	5	12.5	88.6	186.8	0.023	159	0	0	0	0
838	76	1	NSC	23.0176	0	0	0	100	398	0	0	0	0	0	0	1	165	81	1	14100	297	8.5	26.1	18.6	7	4.2	22	20	400	191	8.4	75.3	9.63	4.69809	138.7	4.5	107.3	6.5	6.5	6.7	8.98204	447.4	1011	5.49	227	0	0	0	0
839	62	2	DMN	23.5504	1	0	0	100	447	0	0	1	1	0	0	1	150	71	1	5100	320	9.2	29.4	19	7.2	3.3	18	19	211	342	6.2	96.3	9.37	3.79268	134.3	4.58	101	7.9	8.6	6.2	15.6951	102.5	247.9	0.074	239	0	0	0	0
840	71	1	DMN	20.0781	1	0	0	100	648	0	0	0	1	0	0	1	169	71	1	3100	273	7.3	23.5	15.1	6.3	2.9	29	6	270	178	9.1	112	10.46	4.37646	130.4	3.68	93.1	5.9	7	6.4	15.1685	295.1	562.5	0.695	252	0	0	0	0
841	63	2	DMN	20.001	1	0	0	100	308	0	0	1	0	0	0	1	194	90	0	3700	430	12	33.8	12.9	5.9	3.4	21	7	193	208	6.1	86.4	8.36	4.27702	111.3	4.41	70.2	8.3	8.9	5.9	19.3548	51.8	102.4		242	0	0	0	0
842	83	1	NSC	17.2444	0	0	0	40	987	0	0	1	0	0	0	1	121	56	0	7200	277	9	27.6	18.3		3	24	16	359	201	10.7	120.3	9.61	4.59121	136.6	4.62	104	6.3	7.3	5.9	25.6983	505.6	264.4	1.506	276			1	0
843	74	2	PKD	29.2195	0	0	0	100	378	0	0	1	1	1	0	1	216	77	1	3400	352	9.9	32	13.3	5.7	3.5	15	13	256	103	9.4	75	9.08	3.73105	139	4.54	107.7	9.2	9.7	5.9	22.9665	181.6	200.8	0.098	98	0	0	0	0
844	75	1	DMN	25.8572	1	0	0	90	24	0	1	0	0	0	0	1	211	95	0	7800	271	8	23.6	16	6.4	4.1	20	25	270	207	10.2	98	9.74	4.65774	140.1	4.78	111.9	9.1	9.1	6.5	42.5837	393.7	117.9	0.36	317	0	0	0	0
845	67	1	NSC	19.9452	0	0	0	100	837	0	0	0	0	0	0	1	127	67	0	7500	286	8.1	24.8	28.5	7.3	3.5	22	50	359	264	15.1	179.2	13.34	3.41034	136.8	3.87	97.6	4.8	5.3	11.6	33.0435	507.4	384.3	9.477	284	0	0	0	0
846	59	1	DMN	19.1119	1	0	0	100	749	0	1	0	0	0	0	1	152	82	0	5900	298	8.7	25.9	23.1	6.9	3.4	6	11	457	203	11.2	170.5	18.68	2.44726	133.9	2.99	88.5	4.5	5.1	12.1	8.57143	50.9	74.7	0.986	431	0	0	0	0
847	65	2	NSC	24.0651	0	0	0	100	624	0	0	0	0	0	0	1	182	88	1	4200	389	11.9	36.6	9.9	7.4	3.6	12	5	304	243	8.1	104.8	10.25	3.39163	133.7	4.37	96.4	7.3	7.7	8.6	26.0504	69.5	754.8	0.937	370	0	0	0	0
848	79	1	NSC	20.0233	0	0	0	100	257	0	0	0	0	0	0	1	192	103	0	6800	325	8.7	27.9	16.7	5.9	3.4	18	11	255	197	7.5	85	9.08	4.95492	139.4	2.88	105.7	7.1	7.7	3.9	6.04982	15.7	296.7	0.739	375	0	0	0	0
849	67	1	DMN	20.9779	1	0	1	100	942	0	0	0	0	1	0	1	139	68	0	5300	251	7.3	22.6	14.7	6	3.3	24	24	473		7.4	157.3	10.58	4.39472	129.2	3.65	102.3	8.4	9.1	5.3	58.5366	380.3	19.5	0.629	94	0	0	0	0
850	76	1	DMN	21.2109	1	0	0	100	636	0	1	1	0	1	0	1	138	71	0	6100	295	8.5	27	11.7	6.4	3.5	21	21	287	227	7.6	134.2	8.61	5.31025	140.4	4.29	112.1	8.3	8.8	6.6	35	348.6	25.4	0.238	322	0	0	0	0
851	57	1	DMN	21.4859	1	0	0	100	584	0	1	0	1	1	0	1	185	109	0	8300	377	10.6	32	22.1	5.2	2.6	14	12	266	212	7.1	77.8	9.42	5.22702	129	4.34	102.1	7.5	8.9	6.5	60.5634	70.9	262.1	0	333	0	0	1	0
852	56	1	DMN	22.4059	1	0	0	100	0	0	0	0	0	0	0	1	157	80	1	4500	185	5.5	16	16.7	6.2	3.6	17	8	369		7.1	82.2	15.16	3.12167	140.3	5.71	102	9	9.4	10.6	48.8095	843	1009.7	0.089	160	0	0	0	0
853	49	1	DMN	24.2727	1	0	0	100	154	0	0	0	0	0	0	1	165	85	0	8200	282	8.4	25.4	23.2	5.9	3.1	30	24	357	247	9.4	74.3	9.42	5.45888	141.2	3.86	102.4	6.6	7.5	8.6	23.7864	322.5	257	0.132	190	0	0	0	0
854	39	2	DMN	19.1001	1	0	0	100	77	0	0	1	1	1	0	1	198	98	0	4600	404	10.2	32.1	19.9	5.7	2.6	9	4	224		7.9	83.8	9.62	4.20937	134	5	95	7.7	9.1	7	10.5727	34		0.3	465	0	0	0	0
855	77	1	NSC	18.946	0	0	0	100	363	0	0	1	0	1	0	1	146	62	1	3700	289	8.5	28.9	17.8	6.4	3.1	12	6	237	252	10.5	43.7	6.26	7.49767	135	4.6	104	8.2	9.1	3.8	24.1706	150		0.5	290.5	0	0	1	0
856	79	1	NSC	19.481	1	0	0	100	275	0	0	0	0	0	0	1	154	74	1	3500	299	8.9	25.9	13.5	5.8	2.8	45	18	302	313	6.8	99.5	6.8	6.79858	132	4.1	94	7.6	8.8	6	30.1527	119		0.3	217.2	0	1	1	0
857	66	1	NSC	22.6297	0	0	0	100	737	0	0	1	0	0	0	1	195	92	0	4900	364	10.5	32	12.3	6.8	3.7	12	7	197	188	9	88.6	10.6	4.40462	137	3.1	96	8.7	9	6.1	34.2246	115	521	0.3	240.6	0	0	0	0
858	64	1	DMN	27.7473	1	0	0	100	246	0	0	1	1	1	0	2	180	69	0	4900	291	8.7	26.6	11.6	4.6	2.5	16	12	295	230	6.7	87.36	8.98	5.32775	142	4	109	7	8.5	5.4	32.2751	52		0.3	214.9	0	0	0	0
859	52	1	DMN	24.3865	1	0	0	100	148	0	1	1	0	1	0	2	152	76	0	7900	300	8.9	26	19.3	6.7	3.7	21	20	300	217	8.9	62.6	6.85	7.60437	142	3.5	103	7.8	8.1	5.5	23.5075	365	261	0.3	146.8	0	0	0	0
860	73	1	DMN	24.4473	1	0	0	15	2576	0	1	0	0	0	0	1	157	71	1	4600	332	10.5	32	24.6	6.2	2.8	13	6	177	285	7.4	83.8	6.35	7.49538	140	3.7	95	8.8	10	4.3	15.8371	136		1.3	261	0	0	1	0
861	73	1	Unkown	19.3572	0	0	0	100	1067	1	0	1	0	0	0	1	140	72	0	5900	282	8.9	25.1	13.1	5.6	2.4	36	5	225	256	8	73.1	9.16	5.02012	126	3.4	89	7.5	9.1	7.8	9.20502	81		0.3	324.7	0	0	1	0
862	60	1	DMN	21.8292	1	0	0	100	26	0	0	0	0	0	0	1			0	5200	306	9	26.7	14	5.2	2.8	13	7	233	205	9	61.6	9.57	5.06238	137	4.9	103	7.9	9.1	6.9				0.3		0	0	0	0
863	76	1	Unkown	17.3743	0	0	0	100	2	0	0	0	0	0	0	1	132	78	1	7200	220	6.5	19.1	7.2	6.8	3.5	11	5	219	140	10.9	79.2	10.04	4.48861	138	3.7	102	8.5	9	6.4	21.9048	150		0.3	394.4	0	0	1	1
864	53	1	CGN	26.0547	0	0	0	100	10803	0	0	1	0	0	0	1	120	67	0	9400	333	9.4	26.4	17.8	5.6	3.4	11	9	163	123	10.6	47.4	8.67	5.84442	122	3.7	86	8.8	9.4	5.1	26.1719	117		0.3	172.7	0	0	0	0
865	67	2	Others	19.3572	0	0	0	100	2404	0	0	1	1	1	1	1	132	61	0	7200	330	9.5	30.3	22.1	6.2	3.4	15	5	257	179	7.2	52.2	7.61	4.65723	138	5.1	103	9.1	9.7	3.5	36.0976	72		0.3	193.1	0	0	0	0
866	85	1	NSC	20.7422	0	1	0	45	464	0	1	0	1	0	0	1	145	69	1	4000	292	10.3	31	2.8	5.4	2.2	50	58	258	537	14.2	101	8.04	5.54253	141	3.8	105	8.2	10	5.2	33.3333	153		1.3	121.4	0	0	1	0
867	59	1	DMN	22.1384	1	0	0	100	732	0	0	1	1	0	0	1	133	71	0	7100	326	10.1	30.7	18.8	6.3	3.3	16	25	213	147	8.8	32.5	6.69	7.52577	138	4.2	101	8.5	9.2	4.5				0.3	357.4	0	0	0	0
868	68	2	Unkown	23.0329	0	0	0	100	4	0	0	0	0	0	0	1	159	90	0	4700	147	4.6	13.7	7.2	6.3	3.7	10	9	222	274	9	95.4	10.41	3.29174	143	4.3	111	7.8	8.1	5.8	40.8	319		0.3	759.3	0	0	0	0
869	69	1	NSC	26.4552	1	0	0	100	107	0	0	1	1	0	0	1	161	77	0	4000	291	9.1	26.9	10.3	5.5	3.3	9	11	161	78	8.6	89.8	7.45	6.39607	141	4.3	107	8.8	9.5	6	27.2727	33	315	0.3	256.1	0	0	0	0
870	67	1	Unkown	21.3944	0	0	0	100	243	0	1	0	0	0	0	1	157	67	1	7100	194	6.9	21.6	10.5	5.1	3	17	7	299	138	12.5	75.8	7.92	6.03272	138	4.8	109	8	9	6	10.8374	31		0.6	174.8	0	0	1	0
871	48	1	CGN	22.3056	0	0	0	100	2637	0	0	0	0	0	0	2	134	84	0	5800	313	9.8	28.8	21.7	5.9	3.4	14	7	194	235	9.7	68.4	7.5	7.04642	142	4.6	102	9.1	9.7	5.6	50.3448	271		0.3	957.4	0	0	0	0
872	42	2	CGN	19.2716	0	0	0	100	974	0	0	0	1	1	0	2	129	96	0	4900	409	11.2	35.2	20	7	4.1	24	15	222	237	9	69.7	10.12	3.89858	138	3.9	97	10.2	10.2	5.4	9.18367	23		0.3	727.3	0	0	0	0
873	83	1	NSC	19.7885	0	0	0	90	994	0	0	1	0	1	0	1	133	63	0	5200	328	9.7	29.4	7.4	5.7	3.5	14	6	207	257	8.8	98.2	6.34	7.2367	140	4.2	103	8.7	9.2	3.4	11.399	50		1.8	399.6	0	0	0	0
874	75	1	NSC	22.3875	1	0	0	100	61	1	0	1	0	1	0	1	123	57	0	7100	324	9.3	27.1	15.6	6.4	3.5	15	8	232	196	12	71.4	6.67	7.04799	140	4	100	8.6	9.1	5.3	22	393		0.3	186	0	0	0	0
875	69	1	CGN	19.8903	0	0	0	100	55	0	0	1	0	1	0	1	182	89	0	5200	371	10.2	29.8	24.5	5.9	3	13	9	242	205	3.7	83	10.16	4.55523	140	5	104	7.8	8.8	5.7	19	89		0.3	288.8	0	0	0	0
876	75	1	NSC	18.9322	0	1	0	100	1860	0	0	0	0	0	0	1	156	70	0	5200	367	10.2	33.2	29.5	5.3	3	9	3	132	169	5.3	52.7	8.37	5.49791	141	4.1	104	9.5	10.5	4.1	19	71		0.3	59.2	0	0	0	0
877	88	1	DMN	23.5156	1	0	0	100	1	0	0	0	0	0	0	1	132	69	1	5500	208	6	18.6	15.2	5.3	2.6	17	17	291	361	11.9	81.4	9.08	4.80385	140	6	114	7.6	9	4.7	21	148		0.3	455.9	0	0	0	0
878	69	2	CGN	17.8708	0	0	0	0	3186	0	0	0	1	0	0	1	161	83	0	3700	287	9.3	28.3	14.6	4.8	2.3	10	3	195	159	6.5	73.8	5.95	6.0447	135	3.2	98	7.6	9.3	6.7	24	82		1.6	360.9	0	0	1	0
879	84	1	DMN	19.7251	1	0	0	100	60	0	0	0	0	1	0	1	141	76	0	4400	266	7.8	24.5	16.1	5.2	2.9	26	18	213	353	7.6	76.3	7.68	5.84721	139	3.4	98	8.5	9.6	6.8	10.5	44	106	0.3	720	0	0	0	0
880	72	1	DMN	27.9595	1	0	0	100	322	1	1	1	0	0	0	1	123	44	1	3800	282	8.7	24.3	13.2	5.6	2.7	23	14	292	327	8.4	97.2	12.59	3.55893	134	3.6	95	8.6	9.9	5	16.2	594	51.7	3.5	205.1	0	0	0	0
881	75	1	NSC	24.577	0	0	0	100	1081	1	0	1	1	0	0	1	158	62	1	3500	257	7.2	21.1	10.1	6.2	2.8	12	3	213	186	7.2	83.5	9.24	4.93417	131	4.5	94	8.5	9.7	5.1	20.9	72		0.8	149.5	0	0	0	0
882	64	1	CGN	25.6834	0	0	0	100	262	1	0	1	1	0	0	2	172	86	1	5100	345	10.7	32.3	15.9	6.6	4.1	11	7	164	316	4.8	67	9.29	5.13356	142	5.7	113	8.8	8.8	5.1	39	133		0.3	913.8	0	0	0	0
883	75	1	NSC	21.2902	0	1	0	95	3291	0	1	1	1	1	0	1	143	90	1	6000	313	9.5	28.5	20.6	6.2	2.7	68	51	291	353	8.3	32.6	7.04	6.64377	143	4.5	109	7.1	8.4	5.5	31.7	107		1.7	576.4	0	0	0	0
884	70	1	Unkown	25.5202	0	1	0	100	2297	0	1	0	1	0	0	1	105	62	1	3800	333	10.9	31.9	10.6	5.7	3.1	26	9	181	222	8.2	61.6	8.38	5.60054	138	3.1	101	9.1	10	2.9	46.9	102		0.3	116.8	0	0	0	0
885	41	2	DMN	29.3936	1	0	0	100	232	0	0	1	0	0	0	1	158	78	0	4100	368	10.8	30.3	25	6.3	3.4	6	6	146	210	6.8	46.7	7.62	5.35449	129	4	95	9.2	9.8	5.4	12.9	41		0.3	386.4	0	0	0	0
886	45	1	PKD	21.5882	0	0	0	100	1814	0	0	1	0	1	0	1	158	90	0	5000	300	10.1	30.8	15.2	6.2	3.8	11	7	161	107	7.2	80.8	8.63	6.1565	142	4.4	107	8.9	9.1	6.9	33.3	94		0.3	444.7	0	0	0	0
887	80	1	DMN	20.3402	1	1	0	100	846	1	0	0	0	0	0	1	151	76	1	2900	241	8.1	24.3	13.6	5.5	3	20	5	214	292	7.3	53.6	7.57	6.02399	139	4.1	104	8	9	4.5	33.8	68		0.3	772.2	0	0	0	0
888	50	1	DMN	28.9351	1	0	0	100	195	1	0	1	1	0	0	1	123	74	1	21700	284	7.6	23.3	39.6	6.1	1.9	31	21	230	212	4.1	67.2	8.1	6.40199	131	4.3	98	7.5	9.6	5.5				13.9		0	0	0	0
889	59	1	NSC	37.0615	1	0	0	100	931	0	0	1	0	1	0	1	167	78	0	6500	318	9.4	28.7	16.4	5.9	2.7	12	10	229	228	6.3	82.6	11.27	4.25366	144	4.4	103	7.2	8.5	8.1	15.7	55		0.5	1116.8	0	0	0	0
890	75	1	CGN	25.4153	0	0	0	100	11162	0	1	0	0	0	0	1	170	91	0	4200	373	10.7	33.3	18.3	6.5	3.1	26	9	231	320	7.8	62.9	8.36	5.5051	141	3.9	108	8	8.9	6	20	15		0.3	473.9	0	0	0	0
891	74	1	Unkown	17.5737	0	0	0	50	5038	0	0	0	0	0	0	1	137	66	0	3300	294	8.5	24.9	11	6.2	3.3	20	16	160	233	4.4	72	6.04	7.88638	137	4	101	8.6	9.3	3.9	39	106		0.3	277.2	0	0	0	0
893	37	2	Unkown	20.7371	0	0	0	100	309	0	0	1	1	1	0	1	130	80	0	5700	222	6.4	19	10	6	3.8	16	5	252	153	10.6	126	12.74	3.1428	141	5.4	102	7.6	7.8	6.5	35.5102	222		0.01	225	0	0	0	0
894	54	2	Unkown	24.423	1	0	0	100	239	0	0	0	1	1	0	1	166	87	0	6870	310	8.5	26.3	20.8	7.2	3.9	12	10	240	292	6.7	88	8.67	4.29592	138	5.3	100	8.6	8.7	6.1	13.0293	22.5		0.72	211	0	0	0	0
895	68	1	Unkown		0	1	0	0	0	0	0	0	0	0	0	1	115	70	1	13930	389	11.1	33.7	23.5	7.4	3.7	32	12	414	380	6.1	36	4.54	11.0421	138	4.9	105	8	8.3					7.08	94	0	0	0	0
896	46	1	Unkown	15.1271	0	0	1	5	409	0	0	0	0	0	0	1	86	60	0	5070	627	15	53.3	4.8	6.8	3.4	21	6	723		10.6	118	5.39	10.2384	139	6	104	8.6	9.2	6.3	30.5085	87.6		1.85	49	0	0	1	1
897	63	1	DMN	26.2295	1	0	0	50	554	0	1	1	1	0	0	1	146	72	0	5630	338	9.9	29.3	25.8	5.4	3.1	9	10	165	188	9.1	53	6.02	8.2892	135	4.1	108	9.1	10	6.6	26.4069	110		0.19	187	0	0	1	0
898	58	1	DMN	19.3237	1	0	0	100	375	0	0	1	0	0	0	1	156	72	0	4830	160	4.5	13.7	16.2	5.2	3.2	18	49	198	150	10.8	117	6.36	7.99311	140	5.7	108	8.7	9.5	8.1	36.7713	147		0.02	177	0	0	0	0
899	65	1	RPGN		0	0	0	100	281	0	0	0	0	0	0	1	64	37	0	11250	259	8	23.3	25.4	4.5	1.7	201	101	908	244		149	20.48	2.15229	139	6.5	103	9	11.3	8.5	66.875	632		4.91	181	0	0	1	1
900	64	1	Unkown	19.6484	0	0	0	100	26	0	0	0	0	0	0	1	176	83	1	4240	217	6.4	20.5	10.4	7.7	4.2	105	33	296	670	10.7	91	6.36	7.77045	139	4.9	105	8.7	8.7	5.5	18.8119	91.7		0.87	175	0	0	0	0
901	55	1	Unkown	24.3599	0	0	0	70	0	0	0	0	0	0	0	1	173	102	0	8090	327	10.1	30.5	13.9	6.5	4	19	28	294	89	9.2	101	13.03	3.70313	138	6.1	101	9	9	9.3				0.07	308	0	0	0	0
902	55	1	Unkown	29.0079	0	0	0	60	147	0	0	1	1	0	0	1	205	106	0	10510	329	10.5	30.7	25.4	7.4	4.2	7	6	199	204	7.8	93	9.6	5.17265	141	5	101	9.5	9.5	5.6				0.06	783	0	0	0	0
903	74	1	Unkown	21.5497	0	0	0	100	913	0	0	0	0	0	0	1	171	84	0	6640	301	9.8	28.9	17.3	5.3	2.2	27	18	289	322	5.4	46	6.03	7.90069	142	3.2	110	7	8.8	3.2	20	84		0.65	270	0	1	0	0
904	76	1	DMN	21.7923	1	0	0	100	334	1	0	1	0	0	0	1	186	73	1	6350	301	8.1	25.6	22.6	5.5	3.1	17	15	171	232	8.9	55	3.64	13.6196	138	4.4	102	9	9.9	5.1	13.4021	67.2		0.23	98	0	0	0	0
905	72	1	DMN	21.3337	1	0	0	100	85	0	0	0	0	0	0	1	147	70	1	4510	297	9.2	27.9	27.2	5.9	2.9	22	7	184	270	11.4	45	4.01	12.4425	147	4.1	108	9.5	10.6	3.5	13.5849	12.8		0.32	72	0	0	0	0
906	74	2	DMN	19.6483	1	0	0	40	7	0	0	0	1	0	0	1	87	56	1	5480	380	10.3	31.9	20.7	6.8	2.5	23	11	476	309	4.7	52	3.12	12.0053	140	4	98	6.5	8	6.5	9.52381	28.4		0.49	0	0	0	0	0
907	84	1	Unkown	19.4632	0	0	1	100	471	0	0	0	1	0	0	1	177	105	1	10560	272	8.1	25.3	18	6.3	3.3	137	62	572	192	7.6	109	9.96	4.39985	138	6.9	104	8.7	9.4	7.9	39.3443	182		8.82	120	0	0	0	0
908	41	1	Unkown	35.1621	0	0	0	100	33	0	0	1	0	0	0	1	132	92	0	5690	398	11.5	34.1	19.2	5.8	3.6	10	8	154	188	8.2	57	8.7	6.26756	142	3.8	107	7.1	7.5	4.2	37.7432	80.9		0.1	325	0	0	0	0
909	76	2	RPGN	16.9043	0	0	0	25	22	0	0	0	1	0	1	1	160	82	1	5450	290	8.7	26.1	36.7	5.3	2.7	14	6	243			52	4.04	8.9799	135	5.1	103	9	10.3	6.5	24	263		7.25	126	0	0	0	0
910	77	2	Unkown	20.2616	0	0	0	100	1820	0	1	1	0	0	0	1	156	85	0	3980	235	7.1	22.6	9.6	7.1	3.2	22	6	264	170	9.6	86	7.76	4.38041	141	4	103	9.1	9.9	4.8	9.86395	48.6		0.02	105	0	0	0	0
911	53	2	DMN	35.4613	1	0	0	100	603	0	0	1	0	0	0	1	166	71	0	4620	302	8.8	26.8	29	6	3.3	11	6	174	233	11.5	87	4.44	8.98136	140	4.6	107	9.1	9.8	5.5	27.2727	119		0.28	119	0	0	0	0
912	77	1	DMN	21.3281	1	1	0	100	35	0	0	0	0	0	0	1	140	70	1	8960	378	10.6	32.2	11	5.5	2.6	13	6	496	245	8.3	64	8.1	5.65583	141	5.1	110	8.3	9.7	8.1				0.2	151	0	0	1	0
913	71	2	DMN	22.71	1	0	0	90	762	0	0	1	0	0	0	1	164	58	0	4870	179	7.9	24.4	19.7	5.4	3.1	12	8	259	283	11.9	97	8.07	4.29552	134	2.7	92	7.8	8.7	6.1	5.12048	24		0.01	310	0	0	0	0
914	37	1	Others	22.06	0	0	0	100	6826	0	0	0	0	0	1	1	165	94	0	7910	338	8.7	27.9	13.6	5.9	3.2	10	12	198	183	10.4	115	7.99	7.08503	142	4.4	107	9.2	10	8.9		114		0.94	287	0	0	0	0
915	50	1	DMN	26.08	1	0	0	100	186	1	0	0	0	1	0	1	148	80	0	7390	325	9.5	29.7	25.6	4.6	1.9	20	18	317	129	8.1	66	9.56	5.34043	143	3.9	108	7	9.1	7.7			21.8	0.02	247	0	0	0	0
916	87	1	NSC	18.83	0	0	0	100	129	0	0	0	0	0	0	1	160	82	0	4360	289	8.2	24.9	13.6	5.2	2.9	18	13	167	192	9.8	93	9.54	4.56598	143	5.1	109	7.6	8.7	7		316	355.8	0.04	173	0	0	0	0
917	74	1	NSC	21.9916	0	0	0	100	259	0	0	1	0	0	0	1	174	73	1	6450	311	9.7	28.6	25.6	6.6	3.8	11	7	226	236	8.5	64	8.52	5.41292	142	4.5	104	8.9	9.1	5.2	26.259	150	636	0.31	245	0	0	0	0
918	57	1	DMN	24.8941	1	1	0	100	685	0	0	0	0	0	0	1	179	84	0	2210	201	6.1	18.9	9.5	5.7	2.8	36	20	252	593	12.5	86	7.63	6.58239	144	4.1	111	7.9	9.1	6.5		48		0.32	289	0	1	1	1
919	81	2	NSC	19.1111	0	0	0	95	20	0	0	1	0	0	0	1	160	68	1	10120	289	8.6	25.3	34.4	6	2.6	21	9	268	220	11	41	5.72	6.02726	129	3.3	91	9.7	11.1	4.8	13.1818	196	320	0.05	158	0	0	0	0
921	62	1	Others	18.3167	1	0	0	85	54	0	0	0	0	0	0	1	93	52	0	10400	281	9	26.2	17.2	5.1	2.7	18	15	215	323	4.5	205	11.18	4.23048	128	4.4	95	8	9.3	5.9				0.17	150	0	0	1	0
922	83	1	CGN	19.3082	1	0	0	85	326	0	0	0	0	0	0	1	145	74	1	9320	369	10.5	32.4	12.9	5.8	3.1	19	30	336	204	11.4	97	8.98	4.94472	139	3.7	100	8	8.9	8.4		63	1478.6	0.22	233	0	0	0	0
923	65	1	CGN	23.634	0	0	0	100	67	0	0	0	0	0	0	1	152	70	0	6740	369	10.9	31.4	17	6.8	3.8	37	44	218	152	8.3	48	4.94	10.199	141	4.5	107	9.4	9.6	4.1	29.4118	111	150	0.05	220	0	0	0	0
924	40	2	Others	23.8054	0	0	0	100	9	0	0	1	0	0	0	1	120	65	0	7250	308	8.8	28.2	21.7	7.3	3	71	34	366	1292	4.1	126	4.02	10.855	135	3.6	103	9.1	10.1	3.5		805	102	6.79	91	0	0	0	0
925	65	1	DMN	20.0773	1	0	0	85	25	0	1	0	0	0	0	1	170	100	1	6970	367	11.2	35.3	22.6	7	2.8	16	19	237	358	5.9	88	5.77	8.60536	137	9.2	107	8.3	9.5	6.4		104	577	0.99	180	0	0	0	0
926	68	2	DMN	27.2096	1	0	0	95	994	1	0	0	0	0	0	1	138	72	1	7970	331	8.6	28.3	28.5	6.8	3.4	13	7	190	226	7	81	5.56	6.53739	137	4.8	97	9.3	9.9	5.9	11.9048	120	557	0.12	400	0	0	0	0
927	70	1	Unkown	23.898	1	0	0	100	22	0	0	0	0	0	1	1	221	110	0	8220	254	7.8	22.9	18.1	5.1	3.3	6	19	298	159	8.4	88	8.6	5.44399	142	4.2	112	8.5	9.2	6.3		387		0.71	383	0	0	0	0
928	41	1	DMN	29.5398	1	0	1	100	238	0	0	1	0	0	0	1	157	99	0	5200	335	9.8	29.7	21.6	6.6	3.5	13	11	206	248	9.4	65	7.75	7.11274	142	4.5	103	7.7	8.2	6.4			1499.2	0.02	202	0	0	0	0
929	56	1	DMN	27.0532	1	0	0	100	31	0	0	0	0	0	0	1	123	71	0	5490	324	10.4	31.8	15.8	5.7	2.6	15	16	323	284	10.7	81	8.49	5.88636	141	4.6	104	6.5	7.9	7.7		57	145.3	0.12	193	0	0	0	0
930	52	2	NSC	19.5965	0	0	0	95	0	0	0	0	0	0	0	1	202	103	1	7260	264	7.6	22.9	28.8	5.4	2.3	24	17	391	158	9.2	81	10.21	3.63144	139	5.1	100	8.5	10.2	6.2		41	1138	0.07	209	0	0	0	0
931	55	1	DMN	24.8016	1	0	0	100	0	0	0	0	0	0	0	1	212	110	1	10180	330	9.3	29.2	33.7	5.9	2.4	4	6	322	289	11.2	73	11.21	4.36565	145	5.4	110	8.4	10	6.8		88	757.3	1.16	345	0	0	0	0
932	61	2	NSC	21.2249	0	0	0	100	2919	0	0	0	0	0	0	1	142	89	1	2660	208	7.5	22.1	15.9	6.3	3	12	14	189	202	9.1	87	9.5	3.75342	142	4.5	110	8.2	9.2	6.9		181	1151.8	0.01	216	0	0	0	0
933	49	2	DMN	25.315	1	0	0	80	1441	0	0	1	0	0	0	1	177	86	0	6010	268	8.3	23.9	19.4	4.3	2.1	21	17	303	254	7.8	100	10.05	3.75829	137	4.2	105	6.9	8.8	7.2		203		0.05	334	0	0	0	0
934	49	2	Unkown	14.5608	0	0	0	100	0	0	0	0	0	0	0	1	87	43	0	23650	238	5.8	17.9	28.9	6	3.1	7	10	250	428	8.4	111	10.01	3.77472	132	3.4	96	8.1	9	17.1		24		8.93	65	0	0	0	0
935	72	2	CGN		0	0	0	100	1009	0	0	0	0	0	0	1	160	93	0	7830	282	8.4	25.4	21.5	7.6	4.1	7	5	395	164	8.1	77	12.34	2.68839	139	6.7	104	6.8	6.8	9.3			1413.9	0.06	94	0	0	0	0
936	61	1	DMN	24.3339	1	0	0	100	726	1	0	1	0	1	0	1	183	85	1	6850	309	9.3	28.2	14.1	6	3.3	13	11	194	132	10.6	94	8.23	5.94244	145	3.7	108	9.6	10.3	6.6				0.02	204	0	0	0	0
937	71	1	RPGN	20.4444	1	0	0	100	270	0	0	0	0	0	1	1	170	92	0	4920	315	8.8	27.9	15.9	4.8	3	17	13	204	171	11.6	120	9.48	4.87374	150	4.3	112	8.8	9.8	9.2				0.03		0	0	0	0
938	80	1	RPGN	23.9853	0	1	0	25	2	1	0	0	0	0	1	1	125	70	0	31730	303	8.8	27.7	35	5.6	3.2	8	7	380	350	12.4	106	3.8	12.8036	137	5	103	7.3	8.1				230	0.58		0	0	1	0
939	61	2	CGN	22.0509	0	0	0	100	522	0	0	1	1	0	0	1	160	80	0	4150	288	8.1	24.4	14.2	6.2	3.4	19	14	249	162	8	99	8.55	4.21197	139	4.7	101	9.3	9.9	6.6	19.7479	366	79.7	0.01	284	0	0	0	0
940	41	1	CGN	44.5894	0	0	0	100	2901	0	1	1	1	0	0	1	116	63	0	5870	327	9.6	27.6	13.4	7.1	3.9	10	12	188	144	14.4	115	7.03	7.91341	139	3.8	99	7.8	7.9	8.3				0.52	400.9	0	0	0	0
941	64	1	CGN	18.3066	0	0	0	100	64	0	1	1	0	0	1	1	149	74	0	15410	290	8.9	26.2	13.2	5.8	3	8	10	227	249	15.6	104	11.06	4.2419	135	5.2	90	8.4	9.4	5.3		219		0.63	326	0	0	0	0
942	70	2	DMN	20.6355	1	0	0	95	10	0	1	1	0	1	0	1	148	78	0	5280	261	7.2	22.3	25.6	5.7	2.5	20	4	247	377	8.2	63	7.78	4.48922	136	4.3	104	8.1	9.6	7.2	23.7903	107		0.11	473	0	0	0	0
943	46	1	DMN	39.8688	1	0	0	100	932	1	0	0	0	0	0	1	130	74	1	11100	321	9.3	27.8	20.1	6.3	3.3	19	14	357	313	9.2	54	6.44	8.37507	139	4.5	104	9.5	10.2	5.4				1.54	87	0	0	0	0
944	71	2	DMN	20.6187	1	0	0	100	692	0	1	1	0	0	0	1	157	75	0	4120	337	10	31.2	18.6	5.7	2.6	17	5	334	212	8	78	7.19	4.87387	140	3.3	102	8.4	9.8	6.4				0.05	482	0	0	0	0
945	63	1	Others	23.538	1	0	0	100	27	1	0	1	1	0	1	1	118	60	0	5940	315	9.4	27.2	13	4.9	2.5	19	15	224	173	12	107	10.09	4.71123	127	3.7	89	7.9	9.4	6.9		156	1613	7.06		0	0	0	0
946	88	1	DMN	20.3906	1	0	0	100	61	0	0	0	0	0	0	1	129	65	1	4230	295	9	27.4	20.1	6.4	3.5	17	10	228	248	7.6	59	5.83	7.79999	143	3.9	108	8.4	8.9	4	17.4274	88	528	0.39	194	0	0	1	1
947	77	1	Others	#VALUE!	1	0	0	5	1	0	0	0	0	0	0	1	149	66	0	8760	299	9.6	28.7	23.8	6.4	2.5	20	24	179	198	7.7	119	7.02	6.61433	144	3.6	114	8.5	10	7.6				10.65	24	0	0	1	1
948	65	1	DMN	18.4949	1	1	0	95	226	1	0	1	0	0	0	1	127	76	0	7380	355	9.9	32.2	25.5	7	2.7	36	22	317	230		78	4.24	12.0547	142	7.2	112	7.7	9	4.8		418		1.43		0	0	0	0
949	50	1	DMN	20.9295	1	0	1	100	132	0	0	1	0	0	0	1	148	82	0	3620	409	11.7	35	11.1	6.2	3.5	13	8	140	243	9.5	101	8.7	5.92057	136	4.7	99	8.3	8.8	6.7	36.7089	207	41	0.05	200	0	0	0	0
950	66	1	DMN	26.5197	1	0	0	100	631	0	0	0	0	0	0	1	195	98	0	4940	300	8.8	27.2	19.2	5.1	1.9	17	14	339	206	7	60	8.13	5.88781	137	5.2	107	10.1	12.2	5.9				0.02		0	0	0	0
951	76	1	DMN	24.6145	1	0	0	100	132	0	0	0	1	0	0	1	170	83	1	7990	313	9.5	27.4	28	6.3	3.5	16	14	348	211	7.9	79	8.79	5.1914	141	4	102	7.8	8.3	4				0.03	145	0	0	0	0
952	55	1	DMN	32.4246	1	0	0	100	525	0	0	0	0	1	0	1	178	85	1	9240	314	9.4	29	17.6	6.1	3.3	17	15	381	193	10	70	8.16	6.17915	143	3.6	99	6.9	7.6	6.7		212	126.4		523	0	0	0	0
953	70	1	DMN	20.1767	1	0	0	80	1225	1	0	1	0	0	0	1	125	54	0	5650	261	7.9	24.1	12.9	5	2.6	19	17	289	345	12.8	86	6.39	7.53426	143	3.6	104	7.1	8.5	5.6	32.0225	170		1.5	250	0	0	1	0
954	83	1	NSC	24.1787	0	0	0	85	242	1	0	1	0	0	0	1	140	70	0	4420	280	8.8	27.2	8.5	6.2	3.2	16	18	205	355	12.2	91	5.72	8.09907	138	4.1	98	8.7	9.5	6.2	11.8483	103	672	0.38	75	0	0	1	1
955	88	1	DMN	23.1921	1	0	0	45	16	0	0	1	0	0	0	1	131	62	1	7600	273	9.4	28.7	36.4	5.3	2.5	25	7	205	391	7.6	101	7.63	5.81103	137	4.2	103	8.5	10	6.2		166		0.26		0	0	1	0
956	89	2	NSC	23.2378	1	0	0	100	22	0	0	1	1	1	0	1	167	84	1	6000	357	10.9	33.4	22.8	6.1	3.4	13	5	218	218	9.1	49	4.86	7.01118	142	3.8	108	8.1	8.7	4.3	13.4615	63		0.18		0	0	1	0
957	75	1	DMN	20.5113	1	0	0	95	162	1	0	1	0	0	0	1	135	54	0	4800	268	8.4	25.3	8.8	6.5	3.5	13	10	222	129	9.7	73	5.22	9.21568	136	4.1	105	8.5	9	4.5	14.8594	81		3.14		0	0	0	0
958	59	1	CGN	20.5178	0	0	0	100	903	0	0	0	1	0	0	1	145	81	0	7200	261	8.1	24.2	12.1	5	3.3	8	16	300	261	12.6	115	10	4.84805	138	4.6	109	6.8	7.5	6.6	23.4234	139	5801	0.49		0	0	0	0
959	73	2	CGN	18.9325	0	1	0	100	358	0	0	0	0	0	0	1	129	66	0	6900	264	8.3	25.4	12.6	5.3	2.9	53	30	251	486	4.2	87	7.4	4.68525	141	3.8	112	7.8	8.9	4.5			318	0.21		0	0	1	0
960	64	1	Others	25.6745	0	0	0	100	155	0	1	0	0	1	0	1	143	78	0	6300	358	10.5	32.3	21.7	5.1	1.7	18	27	435	249	5.1	62	9.27	5.14568	138	5.3	117	6	8.3	6.1	55.7252	142	93	0.23	273	0	0	0	0
961	59	1	DMN	23.1405	1	0	0	100	298	0	0	0	0	1	0	1	153	104	0	10000	367	11.6	34.5	26.9	5.5	3.3	17	14	399	229	10.4	100	9.08	5.38792	141	4.9	106	8.5	9.2	7.1				0.4	223	0	0	0	0
962	81	1	NSC	17.8125	0	0	0	40	73	0	0	1	1	0	0	1	120	70	0	4300	308	9.7	29.7	12.2	6.5	2.8	21	14	280	196	11.1	110	7.7	5.89177	151	4.6	117	8.6	9.8	4.9				1.08		0	0	1	1
963	82	2	PKD	19.3115	0	0	0	100	3679	0	0	1	0	0	0	1	138	66	1	5800	326	9.7	29.1	23	7.2	4.3	21	11	237	179	7.9	75	6.09	5.60803	138	4.6	107	8	8	5.7			46	0.18		0	0	0	0
964	79	1	Unkown	27.128	0	0	0	100	53	0	0	1	0	0	0	1	129	65	0	4000	281	10.1	29.2	10.5	5.8	3.5	35	61	389	351	11.4	100	5.63	8.35847	144	5	112	8.4	8.9	4.8	44	733		0.18		0	0	0	0
965	83	1	DMN	25.6641	1	0	0	100	664	1	0	1	0	0	0	1	117	49	0	4100	303	10	29.6	7.1	6.7	3.8	14	10			7.2	89	6.9	6.59668	134	4.4	101	8.5	8.7	5.1			479			0	0	1	1
966	73	1	NSC	19.5371	1	0	0	100	185	1	0	1	0	1	0	1	96	53	0	7700	277	8.7	26	17.4	6.1	2.9	13	10	163	162	9.6	37	3.19	15.9177	134	3.6	98	9.3	10.4	3.2			1458	3		0	0	1	1
967	77	1	DMN		1	0	0	55	3	1	0	1	0	0	0	1	119	64	1	7700	309	9.6	28.1	14.8	6	3.3	211	59	759		8.3	92	5.55	8.55308	138	4	106	8.6	9.3	4.6			964	0.18		0	0	1	1
968	85	1	Unkown	19.222	0	0	1	85	1110	0	1	1	0	0	0	1	127	57	1	9300	396	10.3	32.8	21.2	6	3.2	12	5	172	179	9.4	54	5.21	8.90919	139	4.6	105	8.1	8.9	4	23.7069	30	408	0.74		0	0	1
969	50	1	Others	34.4105	0	0	0	100	504	0	0	1	0	1	0	1	151	96	0	7100	324	11.6	31.9	38	7.3	4.6	18	13	199	333	14.8	72	7.85	6.62537	142	4.7	109	8.8	8.8	4.8	39.9361	198		0.63		0	0	1	0
970	90	1	DMN	18.485	1	0	0	15	715	1	0	1	0	0	0	1	149	64	0	7200	305	9.8	29.2	27.2	6	2.5	12	6	175	301	9	80	9.12	4.75007	140	4.6	108	8.3	9.8	8.1			1498	1.62		0	0	1	1
971	81	1	NSC	20.4618	0	0	0	100	875	0	0	1	0	0	0	1	136	69	0	4800	248	8	23.5	14.3	6	3.4	18	10	200	287	6.9	44	6.27	7.37659	140	4.6	109	8.4	9	3.2	3	38		0.24		0	0	1	0
972	78	1	NSC	26.1438	1	0	0	100	119	0	0	1	0	1	0	1	177	81	1	6800	348	10.1	30.8	22.7	7.6	3.9	34	19	293	320	13.2	80	7.74	5.92227	146	3.8	106	8.7	8.8	8.5	22.0896	24		0.19	311	0	0	0	0
973	48	1	RPGN		0	0	0	100	0	0	0	0	0	0	0	1	135	72	0	8900	207	6	17.7	40.4	5.4	1.9	16	19	265	466		68	6.79	7.85633	140	5.3	111	7.7	9.8	5.4	2.66667	327	78	12.8		0	0	0	0
974	92	2	NSC	17.556	0	0	0	70	225	0	0	0	0	0	0	1	170	86	0	6800	378	11.3	34.9	14.6	6.4	3.3	21	9	348	324	12.4	103	4.32	7.89987	138	4	106	8	8.7	5.4				2.45		0	0	1	0
975	53	2	Others	23.2981	0	0	0	100	468	0	0	1	1	1	0	1	158	104	0	3700	197	6.7	19	8.6	7	4.3	33	23	150	279	7.9	73	6.43	5.98958	140	5.3	102	10.4	10.4	7.3				1.41		0	0	0	0
976	46	1	NSC		0	0	0	0	3	0	0	0	0	0	0	1	137	56	0	17900	360	9.9	30.2	30.2	6.3	3.6	35	20	359	155	9	86	12.36	4.12973	138	5.2	106	8.8	9.2		7.97101	570	797	22.27		0	0	0	0
977	61	1	NSC	24.4352	0	0	0	100	2	0	0	0	0	0	0	1	134	87	0	8200	254	7.7	21.5	24.6	6.6	3.8	18	14	296	238	9.1	76	11.4	4.16062	133	3.7	100	8.5	8.7	5.6	47.0175	269		0.18		0	0	1
978	83	2	RPGN	24.3367	1	0	0	85	151	0	0	1	0	1	0	1	172	68	1	12000	307	9.5	28	29.1	5.8	2.3	24	11	345	256	6.3	86	6.41	5.28406	134	3.9	98	6.1	7.8	5.5	25	148		12.79		0	0	0	0
979	65	2	NSC	23.3671	0	0	0	100	102	1	0	0	1	0	0	1	140	83	1	8300	261	8.6	25.7	25.7	7.2	3.4	61	45	603	438	8.1	95	5.22	7.09592	137	2.9	101	6	6.6	6.3	25.9843	128		1.77		0	0	0	0
980	84	1	NSC	23.0224	0	0	0	60	342	0	1	1	0	0	0	1	179	88	0	7900	313	9.2	27.4	18.5	6.1	3.4	13	9	255	427	9.2	58	6.93	6.54292	143	4.7	117	8.4	9	5.1	37.7358	171		0.29		0	0	1	0
981	71	2	DMN	30.9533	1	1	0	45	366	1	0	0	0	0	0	1	137	66	1	9200	242	7.9	23.9	33.1	5.6	2.2	15	3	246	252	10.8	111	6.03	5.93247	139	4.7	109	9.1	10.9	7.7				5.41		0	0	0	0
982	82	1	NSC	23.0253	0	0	0	100	85	0	0	0	0	1	0	1	154	82	0	4700	294	9.2	27.1	9.3	5.5	2.8	21	3	224	270	7.5	59	7.3	6.22389	138	5.2	102	8	9.2	5.1	11.4983	78	339	0.18	287	0	0	1	0
983	80	1	DMN	24.1778	1	0	0	100	440	1	1	1	0	0	0	1	122	58	1	4700	316	10.2	29.9	16.3	6.4	3.5	11	16	182	334	8	60	8.21	5.51218	136	5.4	107	7.9	8.4	4.8	39.2694	118	189	0.18	321.2	0	0	1	0
984	77	2	NSC	27.2118	1	0	0	100	5	0	0	1	0	0	0	1	146	63	0	3200	281	8.7	25.3	6.8	5.7	2.6	30	25	213	409	9.5	103	4.7	7.58138	141	4.7	118	8.6	10	3.2	12.7273	24		0.5		0	0	0	0
985	80	1	DMN		1	0	0	95	682	1	0	1	0	0	0	1	172	99	1	14400	333	9.8	29.4	19.1	5.5	2.6	22	13	195	157	6.6	50	4.78	9.96141	141	4.7	112	7.7	9.1	3.9	39.5939	44	1753	0.28		0	0	0	0
986	80	2	Others	18.8093	0	0	0	65	84	0	0	0	1	0	0	1	164	35	1	4900	246	8.4	24.9	12.5	4.9	2.9	26	21	242	125	9.3	49	3.55	10.1932	137	4	111	7.8	8.9	3.6	32.7103	543	137	0.18	85.1	0	0	0	0
987	40	1	Others	23.9487	0	0	0	100	2	0	0	0	0	0	0	1	178	121	1	9800	330	10.6	30.7	13.4	6.8	3.8	13	15	769	170	13.3	90	12.2	4.36047	137	4.2	97	8.8	9	7.9	18.1185	539	575	0.21		0	0	0	0
988	74	2	NSC	19.7335	0	0	0	100	366	0	0	0	0	0	0	1	143	77	0	5500	342	11.5	34.6	19.1	6.6	3.6	15	9	195	431	10.6	72	8.26	4.1381	139	4.7	110	8.6	9	5	36.4162	117	72	0.18	1114	0	0	0	0
989	80	1	Others	21.5287	0	0	0	45	59	0	1	0	0	0	0	1	172	86	1	6600	274	10.3	30.2	8.6	7.1	2.9	31	11	347	213	10.5	89	6.27	7.40294	133	3.3	99	8.3	9.4	4.5	48.3871	379	102	1.22	129	0	1	1	0
990	69	1	DMN	23.724	1	0	0	100	338	0	0	0	0	0	0	1	155	67	0	4100	296	10.1	28.6	8.8	6.1	3.2	17	14	206	169	9.4	86	6.46	7.4758	138	4.6	108	9.6	10.4	4.9	73.6842	541	184	0.18	201.7	0	1	0	0
991	80	2	PKD	23.4952	0	0	0	100	1180	0	0	1	1	1	0	1	129	65	1	6900	327	9.6	29.4	25.9	5.9	3	14	10	426	215	10.4	90	8.11	4.12848	141	4	108	7	8	5.1	20.8092	64	172	3.95		0	1	0	0
992	70	1	DMN		1	0	0	100	536	0	0	1	0	1	0	1				3500	338	10.9	32.2	12.8	6.9	3.9	22	33	210	197	7.7	79	8.2	5.73517	138	5.2	107	6.7	6.8	6	58.952	349	69	0.18	220	0	0	0	0
993	59	1	Others		0	0	0	100	329	0	0	1	0	1	0	1				4800	352	11.6	34	20.7	6.8	3.5	17	13	256	217	8.2	68	10.21	4.73907	138	4.2	103	7.7	8.2	6.9	32.0346	71		0.18		0	1	0	0
994	55	2	PKD		0	0		100	2524	0	0	1	0	1	0	1				6000	350	11.2	34.7	16.1	7.3	4.7	9	9	187	392	6.8	67	8.54	4.34457	141	5.4	113	8.9	8.9	5.7				0.18		0	0	0	0
995	53	2	NSC		0	0	0	100	753	0	1	0	0	1	0	1				9000	378	10.9	34.8	37.5	8.2	4.5	20	17	284	411	8.6	108	6.21	6.2221	143	5.1	110	9.8	9.8	5.7	63.0252	160		0.51		0	0	0	0
996	64	2	NSC	23.9453	0	0	0	100	472	0	0	0	1	1	0	1	152	68	1	3600	296	9.5	28.7	8.3	6.8	3.9	15	9	148	202	6.2	55	9.89	3.54265	139	5.5	111	9.1	9.2	6.4	41.7112	192	296	0.18	484.5	0	0	0	0
997	77	2	Others	16.0958	0	0	0	100	3170	0	0	1	1	1	0	1	138	81	0	4100	339	10.9	32.6	9.6	6.8	4.2	45	33	288	298	4.6	84	8.21	4.11843	136	5	104	8.8	8.8	5.4	35.2697	98	227	0.18	316.9	0	0	0	0
998	66	1	NSC		0	0	0	100	0	0	0	0	0	0	0	1	159	91	0	11700	312	9.4	27.4	12.7	5.9	3.1	12	15	338	201	10.9	225	25.74	1.66873	138	7	96	9.3	10.2	8.4	25.2101	712	414	7.84		0	0	1	1
999	78	1	DMN		1	0	0	100		0	0	1	0	0	0	1	167	83	1	8800	298	10.2	31.2	21.3	6.8	3.7	28	21	371	232	8	86	9.89	4.52925	142	5.3	107	8.1	8.4	9.2	4.91071	267	1927	0.18	709.9	0	0	1	0
1000	57	1	DMN	24.0529	1	0	0	100	562	0	0	0	0	1	0	1	138	61	0	4600	250	7.5	21.5	11.5	5	2.4	21	61	385	344	7.9	107	9.31	5.29462	137	4.6	105	7.3	8.9	9.2	51.3228	454	1286	0.22	378.6	0	0	0	0
1001	60	1	DMN	25.8586	1	1	0	100	573	0	0	1	0	0	0	1	149	78	0	4400	250	8.2	23.3	22.2	4.6	2.1	21	12	286	262	7	77	9.83	4.91608	135	4.1	109	7.5	9.4	9.5	12.549	215	720	1.24	259.5	0	0	1	1
1002	45	1	DMN	35.5864	1	0	0	100	1331	0	0	1	0	1	0	1	147	86	0	5400	231	7.5	22	13.6	5.2	2.2	22	20	247	162	8.1	105	8.09	6.60745	137	5.2	113	5.7	7.5	7.6	38.6667	332	6	0.18	384	0	0	0	0
1003	88	2	NSC	19.0725	0	0	0	100	543	1	0	0	0	0	0	1	179	62	1	6800	340	11	32.9	19.1	5.9	2.7	15	6	232	314	4.5	74	6.22	5.36998	135	4.2	109	7.9	9.2	6.7	34.3558	157	235	1.07	138	0	0	1	1
1004	63	1	DMN	27.7163	1	0	0	100	442	0	0	1	0	0	0	1	126	70	0	9100	272	7.8	24.1	25.9	6.3	3.3	29	24	281	507	8	71	6.48	7.64765	140	4.2	113	9.1	9.8	3.5	11.8421	326	629	0.61	188.2	0	0	0	0
1005	79	2	CGN	19.3548	0	0	0	40	7	0	0	1	1	0	0	1	107	73	0	6900	268	9	26.2	28	5	2.7	16	16	245	185	7.8	96	6.78	5.04036	134	5	98	8.8	10.1	4.1	10.4478	259	413	9.58	150	0	0	0	0
1006	45	1	DMN	30.8651	1	0	0	100	122	0	0	1	0	0	0	1	117	59	0	7500	287	9.1	27.3	31.4	5.5	1.7	62	62	203	3689	9	55	8.11	6.58963	133	4.8	104	7.2	9.5	7.4	36.7742	449	1229	2.89	236.2	0	0	1	0
1007	74	2	DMN		1	0	1	55	202	0	0	1	0	0	0	1	177	39	1	7000	281	8.5	26.1	30	6.4	2.8	10	12	327	286	7.8	93	13	2.51955	133	4.8	106	7.8	9	8.1	13.3333	391	454	3.8	553	0	0	0	0
1008	52	1	DMN	30.1561	1	0	0	100	422	0	0	1	1	1	0	1	154	71	0	5300	322	9.3	28.1	18.1	4.8	2.3	14	7	254	140	6.3	69	12.4	3.97288	141	4.8	110	7.5	9.2	6.3	11.1111	123	411	1.24	424.1	0	0	0	0
1009	80	1	DMN		1	0	0	100	261	1	0	1	0	0	0	1			0	5900	334	10.2	31.3	18.8	6.5	3.3	25	22			6.7	112	6.37	7.27589	138	5.6	110	8.8	9.5	6.5	38.0488	83	1315	0.18		0	0	1	1
1010	65	1	NSC	25.0636	1	0	0	100	233	1	0	0	1	0	0	1	132	78	0	5700	238	8.2	23.1	13.1	6.7	3.9	11	11	178	178	8	77	7.63	6.3389	137	4.6	116	7.4	7.5	4.6	83.0097	304	163	0.18	342.6	0	0	0	0
1011	76	1	NSC	24.5403	1	0	0	100	331	0	0	1	1	0	0	1			1	5800	310	10.1	32.2	26	7	4	16	12	229		6.5	93	8.11	5.66943	138	5	103	9.5	9.5	4.6	16.5468	192	119	0.18		0	0	0	0
1012	61	1	DMN	23.2485	1	0	0	100	826	0	0	1	0	0	0	1	144	78	0	8100	353	11.1	32.4	11.3	6.8	3.4	8	18	220	184	7.3	80	8.25	5.92668	136	5.8	110	7.4	8	4.8	40.4878	296	47	0.18	414.6	0	0	1	1
1013	62	1	NSC		0	0	1	45	0	0	0	0	0	0	0	1	156	120	0	5600	309	9.9	31.6	12.7	5.9	3.5	21	28	462	318	7.6	95	8.02	6.08441	143	6.5	113	6.5	7	6.2	27.4854	182	1200	1.09		0	0	0	0
1014	80	2	NSC		0	0	1	80	0	1	0	0	0	0	0	1	151	107	1	8300	304	9.8	28.7	25.6	6.7	3.6	179	200	501	531	17.4	108	4.94	7.10104	139	3.5	101	9.9	10.3	7.8	17.0306	89	3797	1.32	135.6	0	0	0	0
1015	55	1	PKD	22.4782	0	0	0	100	954	0	0	0	1	0	0	1	150	88	0	5500	309	10.2	30.1	24.5	5.5	3.4	7	8	144	148	8.4	96	9.37	5.31171	144	4.2	115	9.1	9.7	5.4	65.8031	154	210	0.18	293	0	0	0	0
1016	74	1	NSC	24.1672	0	0	0	100	652	0	0	1	1	1	0	1	167	68	0	4500	239	7.3	22.2	14.3	6.3	3.6	20	18	199	186	6.4	83	9.3	4.91826	147	5	117	9.7	10.1	3.7	26.7123	59	396	0.18	181.4	0	0	0	0
1017	64	1	DMN	21.542	1	0	0	100	380	0	0	1	0	0	0	1	144	75	1	5600	302	8.6	26.7	17.3	5.9	3.4	21	13	312	567	9.6	82	6.71	7.32814	135	5.8	106	7.5	8.1	6.6	7.36196	95	3788	0.18	187.6	0	0	0	0
1018	68	1	DMN	17.8643	1	0	0	100	1143	0	0	1	0	1	0	1	162	68	0	4500	272	9.5	26	8.5	7.5	3.1	13	6	181	212	8.5	76	8.07	5.88508	138	4	102	9.1	10	6.3	38.3648	136	88	0.85	61.7	0	0	0	0
1019	81	1	DMN	19.7878	1	0	0	100	55	0	0	0	0	0	0	1	130	63	0	6100	299	8.7	26.1	18.3	5.9	3.2	22	16	264	308	5.4	51	3.81	12.7214	137	4.9	110	8.3	9.1	4.8	21.2996	67	769	0.2	237	0	0	1	1
1020	49	2	DMN	28.8415	1	0	0	100	49	0	0	0	0	0	0	1	137	61	0	5100	306	9.3	27.8	14	4.9	2.3	15	11	271	117	6.5	78	8.4	4.57297	143	3.9	112	6.9	8.6	9.3	39.6341	179	137	0.18	476	0	0	0	0
1021	73	2	DMN	22.8928	1	0	0	100	713	0	0	1	0	0	0	1	124	56	1	3900	301	9.4	28.5	8.5	5.7	3.4	13	13	204	135	7.6	84	7.88	4.37394	133	5.3	102	8.6	9.2	7.9	34.3195	131	97	0.18	526.8	0	0	0	0
1022	63	1	NSC	21.875	0	0	0	100	3472	0	0	0	0	0	0	1				4900	406	11.8	37.7	9.3	7	4	26	22	267	522	7.5	76	9.82	4.85312	142	4.4	106	7.6	7.6	6			179	0.18		0	1	0	0
1023	75	1	NSC	19.6511	1	0	0	100	15	0	0	1	0	0	0	1	112	76	1	9900	317	10.3	29.6	16.3	5.6	2.9	26	7	281	164	11.3	90	7.41	6.28171	135	4.5	99	9.8	10.9	8.2	9.79381	414	153	0.51	165.2	0	1	1	1
1024	86	1	NSC	16.5607	0	0	0	50	3882	0	1	1	0	0	1	1	147	72	1	5500	401	10.7	33.8	18.08	6.1	3.5	19	16	177	286	7.4	120	4.7	9.93861	141	4.3	108	9.5	10	3.9	30.8642	99	36	0.19	776.6	0	1	1	0
1025	65	1	DMN	18.6328	1	0	0	100	407	0	0	1	1	1	0	1	133	66	0	7800	404	11.6	35.3	24.6	5.5	2.9	11	9	265	370	10.9	60	6.88	7.09862	141	5	110	7.3	8.4	5.4	8.62069	24	369	0.18	395.7	0	0	0	0
1026	72	1	NSC	18.3883	0	0	0	100	419	0	1	0	0	0	0	1	118	67	1	6200	321	10	29.4	26.8	6.8	4.2	14	22	217	245	7.2	57	6.85	6.92631	142	4.4	106	8.9	8.9	4	28.2353	102	41	0.18	720.7	0	0	0	0
1027	78	1	DMN	21.3816	1	0	0	100	136	0	0	1	0	0	0	1	131	61	1	5900	284	9.2	28.3	39.2	5.3	2.9	19	14	263	118	9	107	4.17	11.6504	134	4.5	104	9.1	10.2	4.5		153	96	0.18		0	0	0	0
1028	66	1	DMN	22.8742	1	0	0	100	154	0	0	0	1	1	0	1	171	70	1	10100	304	9.4	27.3	25	6.2	3.2	14	12	372	250	7.6	99	9.54	4.94273	138	3.4	101	7.1	7.9	6	5.02793	135	2288	5.46	215.1	1	0	0	0
1029	76	1	DMN	22.628	1	0	0	100	912	1	0	1	0	0	0	1	138	66	1	5900	308	9.4	27.6	11	5.9	3.2	9	5	230	207	5.5	87	7.51	6.16678	140	4.9	110	7.9	8.7	7	68.6047	242	637	0.18	817.9	0	0	0	0
1030	74	1	DMN		1	0	0	100	1	0	1	1	0	0	0	1	121	80	0	12100	284	8	24	30.2	4.5	2.4	60	23	405		10.9	77	6.74	6.99485	140	4.8	108				6.33803	16	6158	0.99		0	0	0	0
1031	63	1	Others	20.8651	0	0	0	100	0	0	0	1	0	0	0	1	140	70	0	6600	111	3.5	10.1	21.8	5.9	3.6	11	7	275	145	5.5	163	21.72	2.03642	134	6.5	96	8.5	8.9	9.6	31.1203	346	381	0.18		0	0	0	0
1032	64	1	Unkown	22.3908	0	0	0	100	799	0	0	1	1	0	0	1	158	82	0	4900	315	9.6	29.2	16.8	5.9	3.3	11	7	206	190	6.5	71	12.71	3.64328	137	4.6	105	9.2	9.9	6.4	18.0258	55	146	0.25	432.4	0	0	0	0
1033	74	1	NSC	22.7722	0	0	0	50	111	1	0	1	0	0	0	1	133	57	1	6800	318	10.8	30.4	22.9	7	4.2	11	4	247	281	8.6	96	12.64	3.51577	139	4.4	102	9.4	9.4	6.9	12	144	215	1.39		0	1	1	0
1034	77	1	RPGN	23.0127	0	0	0	100	13	0	1	1	1	0	0	1	131	47	1	7300	283	9.3	27.6	29.5	6	2.9	15	9	191	188	11.6	108	15.09	2.86347	137	4.47	103	9.8	10.9	6.1	22.8916	289	70	6.56	150.7	0	1	1	0
1035	72	2	Others	23.1362	0	0	0	100	0	0	0	1	0	0	1	1	166	80	0	8400	265	7.9	23.8	6.6	5.6	2.7	83	51	773	142	8.3	46	2.75	13.8919	138	4.4	104	9.3	10.6		15.5	410	313	1.52		0	1	0	0
1036	65	1	DMN	19.7704	1	0	0	100	40	0	0	0	0	0	0	1	140	61	0	6000	298	8.8	27.6	32.1	5.4	2.7	18	11	256	329	9.8	76	7.65	6.32077	138	3.3	107	9.3	10.6	6.4	13.5802	50	1468	1.35	335.1	0	0	0	0
1037	65	1	DMN	26.1619	1	0	0	100	281	0	0	1	0	0	0	1	180	76	0	8300	299	8.8	25.9	17.2	6.8	2.8	14	10	383	194	10	58	8.25	5.81962	139	3.9	110	9.5	10.7	5.3	33.3333	518	955	0.07	179.9	0	0	0	0
1038	81	2	DMN	30.1247	1	1	0	55	718	0	0	1	1	0	0	1	142	55	0	5000	300	8.6	27.6	3.6	7.2	3.1	19	2	207	624	7.8	95.1	4.19	8.47245	140	3.3	105.5	8.3	9.2	3.9	28.4916	189.9		0.2	196	0	0	0	0
1039	80	2	Unkown	23.8288	0	0	0	65	21	0	0	0	0	0	0	1	148	72	1	5500	214	7.3	23.2	38.4	7.3	3.8	14	13	247	181	9	86	6.93	4.9034	142	3.7	104	9.28	9.48	6.5						0	0	0	0
1040	62	1	Unkown	26.0214	0	0	0	100	37	0	0	1	1	0	0	2	199	93	0	7300	326	10.1	31.6	30.4	5.8	3.1	10	7	182	244	10	34.5	7.7	6.36157	142	3.5	111	8.01	8.91	4.1				0.6	613	0	0	1	0
1041	67	1	CGN	24.1187	0	0	0	100	951	0	0	1	0	0	0	2	145	98	0	8200	289	9.2	27.6	22.3	8.6	3.3	19	22	160	200	7.5	97.9	7.72	6.2039	133	5.1	103.8	9.73	10.43	4.7				0.4		0	0	0	0
1042	61	1	DMN	20.5499	1	0	0	100	2562	0	0	1	1	0	0	2	152	81	0	5800	291	9.5	29.2	24.4	5.8	3.3	17	16	203	228	8.7	76.3	8.28	5.90319	143	4.3	107.3	7.86	8.56	6.5	11.5942	43.4		0.3	357	0	0	0	0
1043	49	2	PKD	23.2422	0	0	0	100	1764	0	0	1	0	0	0	2	157	88	0	6200	300	9.2	29.3	24	6.9	3.9	9	3	159	143	6.8	59.1	7.08	5.51345	140	4.6	106.1	8.55	8.65	6.5	21.0256	263.7		0.1	254	0	0	0	0
1044	72	1	DMN	21.1203	1	0	0	100	3209	0	1	1	1	1	0	2			0	5400	379	10.4	33	15.9	6.8	3.3	16	37	138	169	9	89.8	8.4	5.54097	132	4.8	102.7	8.68	9.38	6.2	28.6996	268.7	82.7	1.5	115	0	0	1	1
1045	68	1	DMN	23.6952	1	0	0	0	1275	0	1	1	1	0	0	1	149	73	0	5900	389	11.4	36.1	19.9	7.6	4.1	13	9	212	170	13.5	103.3	7.23	6.63704	138	4.7	101.3	10.19	10.19	4.6				0.2		0	0	1	1
1046	51	1	DMN	22.9297	1	0	0	0	586	0	0	1	0	0	0	1	189	95	0	11100	366	10.4	33.9	29	6.9	2.9	18	15	283	349	8	78.5	11.34	4.40537	136	4.5	101.2	6.97	8.07	4.4				0.4				0	0
1047	53	1	Others		0	1	0	100	0	0	0	0	0	0	0	1	121	73	0	12100	184	5.1	17.1	34.5	4.9	1.9	13	9	336	277	15.9	149.4	6.98	7.40895	128	5.4	93.2	7.54	9.64	9	12.5	78.7	66.1	5.6	284	0	0	1	0
1048	77	1	DMN	19.9496	1	0	0	25	61	0	0	0	0	0	0	1	120	66	0	7200	395	12.2	40.3	27.7	7.7	3.1	6	3	166	288	9.1	145.8	11.15	3.98713	131	5	97.7	7.33	8.23	6.7	25.5682	60.8		0.1	333	0	0	1	0
1049	77	1	NSC	23.2548	1	0	0	30	3408	1	0	1	0	0	0	1	159	82	0	2800	292	8.9	28.8	17.5	6.4	2.5	34	11	378	223	10.7	72.7	12.14	3.63282	138	4.6	104.3	7.34	8.84	6.7				1.9	371	0	1	0	0
1050	65	2	DMN	21.0938	1	1	0	85	2287	0	1	1	1	1	0	1	134	56	0	7200	362	10.4	32.7	23	6.8	3.4	15	8	201	402	10.4	57	7.63	4.68445	140	4.6	111	7.73	8.33	4.4				0.3		0	0	0	0
1051	81	1	DMN	20.1924	1	0	0	55	20	0	1	0	0	0	0	1	128	60	0	3900	322	10.8	33.6	19	6.7	3.5	14	4	127	209	6.5	71.5	5.49	8.5305	134	5.1	108.3	9.12	9.62	3.1	24.3728			0.3		0	0	0	0
1052	81	2	Others	18.1478	0	0	0	15	21	0	0	1	0	0	0	1	154	70	0	7200	354	9.6	30.9	42.2	7.3	3.2	51	25	419	185	16.7	79.7	4.86	7.20329	136	2.8	84.2	8.35	9.15	5.6	30.6818	97.2	286.2	0.5	211	0	0	1	0
1053	84	1	NSC	20.5239	0	0	0	50	382	0	0	1	0	0	0	1	174	71	0	9300	299	8.8	27.9	41.2	7	2.5	9	4	287	309	10.5	35.1	5.34	8.70169	137	3.9	112.6	8	9.5	4.8	8.78378	449.5	263.9	1.6	94	0	0	0	0
1054	65	2	DMN	21.3383	1	0	0	0	1661	0	0	1	0	0	0	1	167	67	0	5600	470	13.3	42.6	29.5	5.9	2.2	19	13	319	233	9	72.2	7.71	4.6313	132	4.1	107	8.16	9.96	5.7	23.1788	70.9		0.1	135	0	0	0	0
1055	65	1	DMN	23.3594	1	1	0	0	998	1	0	1	0	0	0	1	161	85	1	5300	258	8.1	24.6	10.1	6.8	2.6	17	15	259	196	7.9	65	6.25	7.88502	133	3.5	100.4	7.46	8.86	4.7	22.9437	104	1246.8	0.1	239	0	0	0	0
1056	77	1	NSC	19.0756	0	0	0	0	3230	0	0	1	1	0	0	1	119	63	1	7000	336	11.1	36.5	20.4	6.9	3.3	63	19	217	212	14	67.6	8	5.73322	136	5.7	102.7	8.37	9.07	5.7				13.4		0	0	1	1
1057	75	1	NSC	21.5979	0	0	0	60	951	1	0	1	1	0	0	1	136	73	0	8100	310	10	30.7	21.9	7.5	2	27	5	191	244	7.1	70.2	6.46	7.29902	132	4.1	98.4	8.61	10.61	4.8	36.5759	189.9	132	0.4	261	0	0	0	0
1058	63	1	DMN	20.5364	1	0	0	0	13	1	1	1	1	0	0	1	154	82	1	5500	404	11.2	34.3	18.1	6.1	2	27	10	498	258	8	61.4	2.13	25.8311	134	5.1	105.4	5.74	7.74	5.2	17.5676	96		0.6	265	0	0	0	0
1059	73	1	DMN	20.3319	1	0		0	2960	1	0	1	1	1	0	1	155	59		5900	308	9.2	28.5	13.4	6.6	3	22	11		159	9.2	103.2	6.55	7.24536	137	4.1	99.8	8.62	9.62	6				0.1				0	0
1060	69	1	DMN	20.4959	1	0	0	100	468	0	0	1	0	0	0	2	118	62	1	4800	271	8.6	26.9	15.2	5.4	2.5	18	12	146	238	5.9	24.5	5.84	8.34827	140	3.4	106.1	7.92	9.42	4.6				0.1	352	0	0	1	1
1061	39	1	CGN	23.5134	0	0	0	100	1498	0	0	1	1	1	0	2	156	94	0	4600	350	10.4	32.6	23.4	7.5	3.7	24	20	307	378	10.5	72.4	10.05	5.42996	136	5.7	101	6.06	6.36	7.8	13.1944	154.5	25.9	0.3	448	0	0	0	0
1062	71	1	CGN	18.704	0	0	0	100	2950	0	0	1	1	0	0	2	117	68	1	4000	349	11.1	35.9	17.2	7.3	3.9	15	12	164	477	7.4	91.4	6.75	7.06695	136	4.2	102	8.31	8.41	7.7	26.4706	210.9		0.4	1010	0	0	0	0
1063	43	1	CGN	27.9532	0	0	0	100	118	0	0	1	0	0	0	2	162	102	0	8900	340	11.4	35.2	33.3	6.8	4	10	10	132	271	8	53.1	6	9.28322	138	4.1	105.5	9.52	9.52	5.4		206		0.6	1478	0	0	0	0
1064	72	2	NSC	24.3044	0	0	0	100	839	0	0	1	1	0	0	2	136	79	0	4900	355	10.2	32.4	33.1	8	3.5	10	6	152	492	6.4	63.1	6.24	5.66839	139	3.7	105.8	8.67	9.17	4.7	1.09589	41		3	1259	0	0	0	0
1065	79	1	DMN	19.6616	1	0	0	100	679	0	0	1	1	1	0	2	148	80	0	4700	321	10	29.7	15.9	5.9	3.1	32	14	230	195	9.3	82.9	8.47	5.34661	139	5.6	110.1	6.97	7.87	7.3	18.9873	54.5		0.6	509	0	0	0	0
1066	65	2	DMN	21.4875	1	0	0	100	513	1	0	1	1	0	0	2	140	75	1	3500	349	9.9	30.1	8.5	7.5	4.4	12	6	305	303	8.6	110.7	9.83	3.55048	136	5	105.5	7.74	7.74	7.8	18.9189	103.5		0.1	726	0	0	0	0
1067	69	1	DMN	18.7429	1	0	0	100	1701	0	0	1	1	1	0	2	150	71	0	4400	326	9.8	30.3	10.3	5.8	3.3	20	6	206	159	9	97.6	7.97	5.94096	132	4.1	92.2	8	8.7	7	27.4074	35.4	129.6	0.3	289	0	0	0	0
1068	57	1	RPGN	26.398	1	0	0	100	753	0	0	1	0	0	1	2	100	56	1	5100	342	10.4	31.6	29.6	6	3.2	41	56	266	262	6.7	30.9	4.58	11.5048	140	4.3	101.3	8.26	9.06	3.9		330		0.2	193	0	0	0	0
1069	91	2	NSC	23.8288	1	0	0	70	3482	0	1	1	1	0	0	2	131	47	1	8500	346	10.1	31.2	16.8	6.4	2.8	15	1	237	199	6.6	75.2	4.44	7.69067	136	2.7	97.6	8.66	9.86	4.2	48.3871	129.2		0.1	96	1	0	1	1
1070	66	2	DMN	25.9262	1	0	0	95	1153	0	1	1	0	0	0	2	139	63	0	5200	349	10.9	36.4	30.5	7.1	4.1	14	9	181	340	6.2	72.7	4.65	8.01758	142	4.1	114.2	8.3	8.3	5.3				0.6		0	0	0	0
1072	63	1	CGN	24.7815	0	0	1	100	1712	0	0	1	1	0	0	1	142	84	0	4600	299	10.5	33.5	16.6	6.7	3.7	26	19	216	331	8.1	76.8	8.48	5.69805	135	3.8	105.4	8.83	9.13	6.2	43.4263	51.7		0.2	284	0	1	0	0
1073	77	2	DMN	21.176	1	0	0	100	646	0	0	1	0	0	0	1	174	79	0	4800	264	7.9	25.7	21.7	7.2	2.7	17	8	302	428	8.8	60.9	8.3	4.0696	139	3.7	109.5	8.79	10.09	3.8	20.6751	146.8	218.3	0.1	667	0	0	1	1
1074	83	2	NSC	21.2011	1	0	0	90	684	0	0	0	0	0	0	1	123	56	1	4300	317	9.6	30	16.9	5.4	1.8	15	1	173	187	9.3	92	4.93	7.042	133	2.9	93.2	6.15	8.35	4.5	12.0805	47.9	142.7	0.7	211	0	0	0	0
1075	53	1	CGN	20.2304	0	0	0	100	142	0	0	1	0	0	0	1	142	86	0	4900	303	9.5	29.7	23.8	6.5	3.5	6	3	173	223	6	70.8	7.75	6.60752	137	5.1	111.4	8.22	8.72	7.7	34.2629	84.9	87.1	0.1	580	0	0	0	0
1076	65	2	DMN	21.4635	1	0	0	90	306	0	1	0	0	0	0	1	138	69	0	6200	332	9.4	29.3	19.7	7	3.8	14	11	194	491	11.5	143.1	7.52	4.75946	134	4.3	102.8	8.84	9.04	4.6	12.3867	16.7	86.1	0.1		0	0	0	0
1077	69	1	DMN	16.9922	1	0	0	70	918	1	1	1	0	0	0	1	156	73	1	5900	386	11.8	36.9	21.5	6.5	2.4	28	14	197	253	10.9	81.2	7.5	6.34943	127	4.8	102.7	8.89	10.49	6.6	26.1084	39.9		0.6	153			1	1
1078	44	1	DMN	23.8287	1	0	0	100	705	0	0	1	0	0	0	1	180	98	0	5400	297	9.1	27.3	21.5	6.3	3.2	12	10	273	257	11.8	79.6	10.06	5.23949	135	4.5	107.3	7.23	8.03	6.6	33.7838	120.7			435	0	0	0	0
1079	81	1	NSC	27.2752	0	0	0	100	370	0	0	0	1	0	0	1	159	83	1	7100	376	10.7	34.5	17.9	6.5	3.1	11	15	226	180	11.5	93.8	9.38	4.74763	140	4.2	108.8	7.22	8.12	7.5				0.1		0	0	0	0
1080	86	1	NSC	18.9827	1	0	0	95	1728	0	1	0	1	0	0	1	154	66	1	7600	328	10.9	33.8	18.2	6.4	3.1	10	5	233	200	7.3	95.4	5.26	8.78703	136	3.8	100.8	9.19	10.09	5.2	17.7419	84.9	91.9	0.1	98	0	0	1	0
1081	79	2	DMN	#DIV/0!	1	0	0	90	382	0	1	1	0	0	0	1	145	78	0	6300	400	11	34.4	24.7	7.8	3.5	15	5	253	248	9.1	64.3	5.42	6.4392	134	4.3	102.1	8.2	8.7	7.1	16.6667	31.3		0.1	91			1	0
1082	82	1	NSC	21.9671	0	0	0	85	294	1	0	0	0	0	0	1	194	81	1	5800	257	8.3	26.1	18.6	7.4	4	14	6	395	225	7.1	72.7	6.43	7.1508	136	3.6	96.7	8.82	8.82	5	31.9231	82.3	344.5	0.5	193			1	0
1083	69	1	DMN	27.5825	1	0	0	100	892	1	0	1	1	0	0	1	161	79	0	9400	341	10.3	30.9	30.6	6.7	3.8	19	24	158	283	6.5	94	11.02	4.16779	135	5.7	104	7.8	8	4.9	46.7532	153			163.5	0	0	0	0
1084	70	1	CGN	18.9695	0	0	0	100	3252	0	0	0	1	0	1	1	147	75	0	18500	261	7.5	24.1	35.1	4.8	2.2	47	21	428	343	12.1	106	4.48	11.1112	147	4.9	110	8.4	10.2	8.6	15.4286	136		19.67		0	0	0	0
1085	66	1	DMN	30.111	1	0	0	100	2086	1	0	0	0	0	0	1	110	40	0	12000	311	9.9	29.2	14	5.6	2.8	81	29	517	199	9.2	77	4.42	11.4683	136	4.7	106	9	10.2					8.03		0	0	0	0
1086	64	1	DMN	25.6489	1	0	0	100	228	1	0	1	0	0	0	1	194	76	0	8900	386	10.2	33.1	19.9	6.3	2.7	24	13	325	268	7.7	62	5.37	9.35053	142	3.9	108	8.2	9.5	4.2	18.3544	75		1.51	153.6	0	0	0	0
1087	67	2	DMN	22.192	1	0	0	35	1220	0	0	1	0	0	0	1	91	50	0	19500	365	9.5	30	27.4	6.1	2.5	38	41	609	261	13.6	172	6.69	5.36224	145	5.7	105	10.6	12.1	1.7		1248		41.6		0	0	0	0
1088	41	2	NSC	19.3821	0	0	0	60	2091	0	0	1	0	1	0	1	117	73	0	7500	390	11.4	36.2	34.3	6.8	3.3	20	18	254	197	9.1	69	3.87	11.2363	141	3.4	99	9	9.7	5.7	16.73	23		0.1	7.8	0	0	0	0
1089	77	1	Unkown	20.7296	1	0	0	100	25	0	0	1	0	1	0	1	168	92	0	6300	246	7.9	22.9	15.4	6.4	3.3	19	32	280	315	10.2	93	8.2	5.58042	129	3.5	98	8.6	9.3	5.3		501		0.3	114.6	0	0	0	0
1090	58	1	Others	21.008	1	1	0	100	216	0	0	1	1	0	1	1	150	95	0	6700	328	9.7	30	15	6.2	3.9	16	33	249	425	8.8	105	6.3	8.07643	139	3.8	102	9.2	9.3	4.9	13.6882	134		0.04	113.6	0	0	0	0
1091	64	2	DMN	29.8591	1	0	0	100		0	0	1	0	1	0	1	185	90	0	7300	331	9.6	30.6	24.5	7.3	3.8	15	5	380	210	6.3	90	8.6	4.12792	142	3.9	102	8	8.2	6.5	10.2222	12		0.12	383.1	0	0	0	0
1092	54	1	DMN	22.5715	1	0	0	100	599	0	0	0	1	1	0	1	152	83	0	6500	279	8.1	22.9	14.6	5.1	3.1	13	12	338	182	7.9	92	10.75	4.59456	134	4	99	8.6	9.5	4.9	37.8151	129		0.01	79.8	0	0	0	0
1093	66	1	NSC	26.7572	0	0	0	100	569	0	0	1	1	0	0	1	150	85	0	7800	352	10	31	20	7	3.8	12	9	130	238	7.9	73	9.19	5.14903	138	5	110	8.2	8.4	5.6	35.5556	128		18	332.5	0	0	0	0
1094	84	1	Others	25.9146	1	0	0	100	1	0	0	1	0	0	0	1	132	67	0	11700	327	9.4	29.1	14.1	6.1	3.4	39	17	588	181	8.8	78	6.75	6.73403	137	6.2	106	8.2	8.8	5.3		258		10.6	17.2	0	1	1	1
1095	55	2	Unkown	20.8373	0	0	1	100	0	0	0	0	0	0	0	1	149	56	0	18200	365	9.6	30.4	27.3	6.6	1.9	33	16	863	291	7	71	7.98	4.67919	143	4.3	112	5.6	7.7	9.1		1102	2748.6	15.76	692	0	0	0	0
1096	81	1	Unkown	26.0815	1	0	1	100	1786	0	0	1	0	0	0	1	182	71	1	4700	298	9.2	28	16.4	6.2	3	19	17	248	248	7.6	73	7.65	5.93391	142	4.3	111	8.8	9.8	5.3		155		0.08	266.3	0	1	1	0
1097	81	2	DMN	23.7919	1	0	0	100	151	0	0	0	1	1	0	1	156	71	0	6000	415	8.7	29.9	28	6.9	3	11	5	272	359	9	70	6.6	5.15383	133	4.8	96	7	8	4.6		21		2.43	398.5	0	0	0	0
1098	80	1	Unkown	24.1607	0	1	1	100	708	0	0	0	1	0	0	1	96	52	0	3000	200	7.6	23.4	5.6	6.5	2.7	25	29	221	163	12.8	79	8.81	5.10283	133	4.4	103	7.6	8.9	5.2				1.77	317.1	0	0	1	1
1099	59	2	Others	14.9425	0	0	0	100	385	0	0	0	1	1	0	1	115	70	0	3400	274	8.7	26.9	14.5	5.6	3.4	10	8	247	269	7.1	128	6.2	6.04415	142	5.1	106	8.6	9.2	6.2		61		0.02	715	0	0	0	0
1100	68	1	DMN	18.6545	1	0	0	100	465	0	0	0	1	1	0	1	185	90	0	8200	406	10	31.6	14.5	6.2	2.5	24	17	355	555	9.2	56	8.81	5.34648	139	4.3	101	8.6	10.1	7.9		13	2130	0.54	39.3	0	0	0	0
1101	79	1	Unkown	20.4552	0	0	0	50	852	0	0	0	1	1	0	1	105	70	1	6600	335	10	30.7	20.6	7.4	3.8	19	10	187	374	8.2	85	5.39	8.76647	125	3.6	88	8	8.2	4.2		153		4.99	264.5	0	0	1	0
1102	43	1	NSC	28.2888	0	0	0	100	2671	0	0	1	1	0	0	1	148	92	0	4900	364	10.5	31.5	15.3	6.9	4	8	5	186	218	8.1	68	8.95	5.99379	140	5.1	107	9	9	4.8	35.9375	215		0.12	369.9	0	0	0	0
1103	79	2	DMN	19.0277	1	0	0	90	108	1	0	0	0	0	0	1	138	73	0	9300	247	7.5	23.2	43	5.9	2.4	9	4	230	302	10.7	61	3.13	11.7409	138	3.8	102	7.4	9	3.6	9.63855	167	2092.2	0.86		0	0	1
1104	63	1	PKD	25.4902	0	0	1	100	1509	0	0	1	1	0	0	1	130	70	0	2900	313	10	30.8	5.9	6	3.2	14	7	278	112	9.8	101	8.44	5.7276	140	4.8	106	8.2	9	6.4	30.1508	56		0.1	178.2	0	0	0	0
1105	83	1	NSC	21.8788	0	0	0	100	170	0	0	1	1	0	0	1	177	78	0	5800	307	9.5	19.9	15.5	6.7	3.1	17	7	238	296	8.5	59	7.09	6.40353	136	4.9	109	7.8	8.7	3.5		99		1.21	441.8	0	0	1	0
1106	61	1	DMN	22.6613	1	0	0	100	618	0	0	0	1	1	0	1	137	71	0	5500	369	10.1	31.8	8.8	6.4	3.4	23	17	312	244	7.9	103	7.52	6.55888	139	5	100	8.8	9.4	5.1		122	435.8	0.32	154	0	0	0	0
1107	57	1	Others	17.2201	0	0	1	100	9	0	0	1	0	0	0	1	140	70	0	8800	253	7.7	23.4	17.3	5.7	2.9	11	7	395	130	13.7	105	8.97	5.51456	134	5.6	101	8.2	9.3	8		271	2248.4	0.57	198.1	0	0	0	0
1108	72	2	DMN	18.3375	1	0	0	100	154	0	0	1	1	0	0	1	170	78	0	4100	359	9.8	30.1	14.5	6	3.5	14	9	260	227	8.3	97	6.67	5.26985	138	3.2	104	8.4	8.9	5.6	42.471	52	151.5	0.01	225.6	0	0	0	0
1109	62	1	NSC	20.9644	1	0	0	100	979	0	0	1	1	0	0	1	195	100	0	7300	315	9.2	27.7	20.4	5.3	3.2	9	13	200	367	6.2	74	8.8	5.49694	139	4.8	105	7.4	8.2	6.4	55.4913	361		0.1	264.4	0	0	0	0
1110	63	2	DMN	20.5592	1	0	0	90	1134	0	1	1	1	0	0	1	133	54	0	10500	346	10.4	32.8	21.3	6.8	3.2	41	27	345	255	9.6	38	5.84	6.33257	136	7.1	109	8.5	9.3	4.9	12.5749	78		7.51	199	0	0	0	0
1111	60	1	DMN	28.653	1	1	0	55	186	0	0	0	1	1	0	1	140	70	0	8000	384	10.6	33.9	29.4	7.5	3	18	8	298	402	8.9	54	11.67	4.07471	139	5.5	105	7.4	8.4	6.6		138		3.92	332.5	0	0	1	0
1112	68	1	DMN	25.6931	1	0	0	100	813	0	0	0	1	1	0	1	118	72	0	6700	360	9.3	30.5	19.8	5.2	2.5	7	4	202	158	6.7	38	12.21	3.74115	139	4	101	8.4	9.9	3.2	34.1463	205	433.6	1.25	42.4	0	0	0	0
1113	47	1	Others	23.9684	0	0	0	100	1963	0	0	1	1	0	1	1	132	87	0	8100	277	7.5	23.9	29.6	5.4	2.7	13	15	281	205	8.6	94	8.25	6.38718	142	4.7	114	8	9.3	6.6		189		2.77	246.4	0	0	0	0
1114	67	1	DMN	27.9012	1	0	0	100	558	0	0	1	0	0	0	1	176	83	1	9400	363	10.2	30.9	19.6	5	2.2	13	6	200	161	10.5	78	8.4	5.68108	143	4.6	114	7.8	9.6	7.1	36.9048	51	569.7	0.14	113.3	0	0	0	0
1115	81	1	NSC	24.7278	1	0	0	100	1887	0	1	1	1	1	0	1	172	75	1	4400	386	11.3	35.9	12.4	6	3.5	10	5	197	240	8.3	82	8.5	5.28789	139	4	107	8.8	9.3	5.2	13.7184	27		0.02	322.2	0	0	0	0
1116	73	2	Others	19.9038	1	0	0	15	12	0	0	1	0	0	1	1	100	50	0	7000	393	12.5	38.3	5.8	7.3	3	32	30	342	575	4.8	50	1.45	27.8699	141	3.9	102	9.6	10.6	4.2				0.59		0	0	0	0
1117	64	1	DMN	23.0222	1	0	0	100	567	0	1	0	1	0	1	1	210	105	0	6200	304	9.7	29.2	18.1	5.2	3	16	6	307	149	9.4	74	7.12	6.86776	144	3.9	112	8.6	9.6	5.1	28.2486	62		0.04	236.5	0	0	1	1
1118	81	1	NSC	26.9751	0	0	0	100	203	0	0	0	1	1	0	1	150	65	0	8500	253	7.6	23.1	23.9	5	2.2	12	9	274	210	6.3	98	9.12	4.8959	139	4.3	119	7.2	9	7.2	76.5217	331		1.51	201.1	0	0	0	0
1119	70	1	NSC	22.0883	1	0	0	90	18586	0	0	0	0	1	0	1	142	52	1	4700	353	10.4	28	11.3	6.3	3.7	10	9	247	159	9	105	6.5	7.39488	137	3.5	101	8.4	8.7	6.2	21.8391	21	617	0.26	183.1	0	0	1	0
1120	69	1	NSC	22.0937	0	0	0	100	464	0	0	1	1	0	0	2	116	70	1	4600	327	10.2	30	9.1	7.1	3.5	20	45	130	137	6.9	76	7.43	6.41491	136	4.3	104	8.4	8.9	5.3	51.1364	201		0.04	113.6	0	0	0	0
1121	49	1	Others	25.2388	0	0	0	100	48	0	0	0	0	0	0	2	130	68	0	3600	382	11.2	35.9	16.2	6.4	3.8	10	9	171	263	10	46	7.41	7.09797	137	4.6	100	9.4	9.6	4.5	49.7326	187		0.02	132.3	0	0	0	0
1122	29	2	Unkown	14.8073	0	0	0	100	2458	0	0	0	1	1	0	2	118	69	0	5900	365	10.4	33.2	21.6	7.5	4.3	13	12	118	147	7.1	63	9.51	4.64097	139	4.8	107	9.4	9.4	5.1		5		0.01	163.4	0	0	0	0
1123	63	2	CGN	21.7706	0	0	0	100	1007	0	0	0	1	1	0	2	129	82	0	6100	394	11	35	19.7	6.1	2.9	16	4	205	148	8.6	78	9.07	3.91213	140	4.5	102	9	10.1	6.1	10.1796	194		6.52	164.7	0	0	0	0
1124	86	1	NSC	22.5855	0	0	0	95	904	1	0	0	0	0	0	2	133	63	1	4200	352	9.4	29.9	11.7	7.4	3.3	50	57	220	364	6.9	94	6.42	7.06574	139	4.4	104	9	9.7	4.2	12.2271	38		0.29	317.9	0	0	1	0
1125	42	1	CGN	16.9443	0	0	0	100	3410	0	0	1	1	1	0	2	128	78	0	5100	332	11	32.4	19	7.1	4.5	11	10	174	217	7	119	9.46	5.67942	133	4	96	9.6	9.6	5.2		367		0.02	741.4	0	0	0	0
1126	61	1	DMN	19.8779	1	0	0	100	2159	0	0	1	1	1	0	2	128	73	1	5700	261	9.1	26.9	16.8	6.4	3.8	8	9	213	249	10.5	94	7.25	6.82657	135	5.2	100	9.4	9.6	5.9		320		0.01	62	0	0	0	0
1127	54	1	DMN	25.234	1	0	0	100	114	0	0	0	1	1	0	2	139	77	0	9900	362	10.7	31	14.6	6.3	3.9	15	9	191	206	7.9	99	8.62	5.85005	137	4.6	106	9	9.1	6.5		162		0.04	469.7	0	0	1
1128	64	2	NSC	24.7293	0	0	0	100		0	0	0	1	1	0	2	154	79	0	5000	329	10.2	30.4	12.2	7	3.9	12	3	108	242	5.9	67	9.77	3.59028	135	4.1	100	9	9.1	5.5	23.8532	174		0.31	145	0	0	0	0
1129	80	1	Unkown	17.1526	0	0	0	60	145	0	1	0	0	0	0	1	99	55	0	6700	246	7.9	23.7	5.2	4.9	1.9	16	10	236	166	9.1	121	4.22	11.4162	141	4.3	119	7.2	9.3	7.9		589		9.7	279.5	0	0	0	0
1130	73	1	CGN	19.6229	0	0	0	100	851	0	0	1	1	0	0	1	150	80	0	4100	319	9.5	30.2	12.8	5.9	2.7	20	40	173	244	8.4	68	7.27	6.46412	139	4.6	107	7.8	9.1	4.5	14.359	263		1.74	218.5	0	0	0	0
1131	38	2	CGN	18.1016	1	0	0	100	1093	0	0	0	0	0	0	1	130	90	0	12300	366	10.6	31	28.6	5.1	2.1	22	14	429	263	7.2	43	3.8	11.7156	141	4.9	110	7.8	9.7	6.1		12		0.31	150.8	0	0	0	0
1132	63	2	DMN	25.8134	1	1	0	55	793	0	0	1	0	0	0	1	140	80	0	18000	326	10.1	28.3	8.3	5.4	3.2	291	29	953	174	5.3	60	3.63	10.6536	140	4.9	111	8.6	9.4	3.7	34.127	558		2.7	117.4	0	0	0	0
1133	86	1	NSC	20.2422	0	0	0	20	1269	0	0	1	0	0	0	1	140	70	1	6100	237	7.6	23.2	6.2	6.5	2.9	28	12	428	196	9.7	93	7.27	6.16711	143	4.8	111	6.6	7.7	5	24.6512			0.3		0	1	1	0
1134	71	1	DMN	23.2602	1	0	0	100	1183	0	0	1	1	1	0	1	152	55	1	6500	292	9.3	27.3	13.1	6.5	3.2	14	12	220	164	8.3	111	12.34	3.65251	137	4.9	112	8	8.8	6.6	83.1325	300		1.24	362	0	0	0	0
1135	35	1	DMN	38.4928	1	0	0	100	967	0	0	0	0	1	0	1	160	90	0	7400	269	8	25.4	13.6	6.7	2.9	38	44	441	148	7	103	8.25	6.9511	146	5.1	113	7.3	8.4	7.7	14.1479	65		2.21	316	0	0	1	1
1136	74	1	NSC	24.4661	1	0	0	100	1040	0	0	1	0	1	0	1	172	78	1	4100	357	11	33.5	9.5	7	3.7	23	14	333	219	5	84	8.24	5.61446	143	4	108	8.2	8.5	5.1	40.3587	72		0.04	155.6	0	0	0	0
1137	78	2	DMN	29.7683	1	0	0	25	260	0	0	0	0	0	0	1	209	89	1	9600	346	9.9	31.8	27.6	5.8	2.3	39	10	296	65	9.8	79	4.34	8.2414	143	3.4	109	9.2	10.9	4.6	15.2344	29		2.94	196.8	0	0	1	0
1138	80	2	NSC	22.006	0	0	0	95	1289	0	0	0	1	1	0	1	180	80	1	6200	304	9.6	30.1	18.3	6.8	4.4	20	10	231	208	5.3	62	8.64	3.85224	138	5.2	104	9.6	9.6	3.6	31.0734	167		0.1	146.4	0	0	0	0
1139	70	2	Unkown	18.8319	0	0	0	100	1449	0	0	1	1	1	0	1	150	75	0	4000	312	9.7	29.5	16.3	6.7	3.9	20	12	184	102	7.8	82	6.79	5.21	139	4.3	105	9	9.1	4.8	37.8277	157	71.5	0.01	190.2	0	0	0	0
1140	66	1	DMN	23.6597	1	0	0	100	1821	0	1	0	0	0	0	1	150	70	0	2800	275	8.2	24.6	6.8	6.3	2.3	30	40	261	414	8.9	72	5.76	8.58401	138	3.7	107	7.4	9.1	3.1	41.5	276		0.23	209.5	0	1	1	0
1141	78	1	DMN	20.1496	1	0	0	80	57	1	0	0	1	0	0	1	161	65	0	5700	270	8.5	26.4	15.1	6.6	3.4	33	22	287	181	8.8	60	5.57	8.48799	143	3.8	103	9	9.6	6.2			427	0.44	233.5	0	0	0	0
1142	50	1	DMN	24.7934	1	0	0	75	1173	0	0	1	0	0	0	1	151	108	0	10800	234	7.5	22.8	30.6	5.8	2.3	14	13	255	339	6.6	141	11.97	4.17602	133	6.5	111	7	8.7	8.8	69.1429	194	556.3	1.29		0	1	1	0
1143	65	1	PKD	24.9586	0	0	0	85	2493	0	1	1	0	1	0	1	144	76	0	6200	334	8.9	27.1	13	6.3	3.4	6	5	171	104	8.2	88	8.14	5.90572	141	3.9	113	8.6	9.2	5.8	38.2609	23		0.5	161.3	0	1	0	0
1144	46	1	Unkown	17.9489	0	0	0	100	3526	0	0	0	1	1	0	1	130	68	0	4400	378	10.9	33.2	19.4	6.5	3.8	12	9	169	262	7.5	96	8.76	6.01853	141	4.2	107	8	8.2	5.4	50	97		0.02	378.1	0	0	0	0
1145	57	1	DMN	26.1428	1	0	0	100	84	1	0	0	1	1	0	2	128	63	0	4900	369	11.3	33.5	24.8	7	4.1	11	3	136	357	11.5	77	9.09	5.43497	136	4.5	100	10.2	10.2	4.8		103		0.01	137.7	0	0	0	0
1146	42	1	DMN	25.1455	1	0	0	100	129	1	0	1	0	1	0	1	160	104	0	4700	393	11.5	34.7	11	5.4	2.4	16	18	162	246	9.7	69	8.24	6.60549	139	4.1	98	8	9.6	5.6		219	440	0.01	108.2	0	0	0	0
1147	64	2	Others	23.1426	0	0	0	100	1681	0	0	1	0	1	0	1	170	65	0	5800	373	10.1	32.4	14.3	6.5	3.4	43	58	379	340	7.5	111	7.73	4.63878	142	4.5	103	8.8	9.4	7.5		29	1597		124.6	0	0	0	0
1148	53	1	CGN	33.3042	0	0	0	100	670	0	0	1	1	1	0	1	146	80	0	4900	284	9	27.8	17.2	6.5	3.4	4	9	321	307	8.7	96	10.43	4.77454	139	4.7	112	7.4	8			129		0.48	639.9	0	0	0	0
1149	51	1	DMN	41.3428	1	0	0	100	728	0	0	1	0	1	0	1	161	98	0	6900	312	9.3	28.2	20	5.3	2.7	8	9	202	151	8.3	74	8.02	6.4352	140	4.4	110	7.8	9.1	5.7		173		0.18	331	0	0	0	0
1150	57	1	DMN	24.9443	1	0	0	100	1664	0	0	1	1	1	0	1	187	106	1	6300	324	9	28.5	16.2	7.3	2.6	13	17	303	241	8.4	72	15.93	2.94199	136	4.1	100	7.6	9	7.3			1568	0.35	163.2	0	0	0	0
1151	82	2	NSC	23.1111	1	0	1	45		0	1	0	0	0	0	1	158	54	1	9000	337	10.1	29.5	7.8	4.8	2.4	70	18	281	438	6.9	43	2.08	18.1644	138	4.3	99	8	9.6	2.7	33.3333	535		12.1	99.5	0	0	0	0
1152	72	2	NSC	19.9987	0	0	0	100	958	0	0	1	0	0	0	1	160	50	1	16300	280	8.9	27.6	10.6	4.7	2.7	45	29	446		11.7	83	5.53	6.4692	142	5.4	112	7.2	8.5	5.7		26		0.28	259	0	0	1	1
1153	61	1	DMN	21.5264	1	0	1	100		0	0	0	1	1	1	1	155	85	1	4800	372	11.3	33.4	11.8	7	4	11	14	317		12.5	94	8.84	5.49532	137	3.4	101	8.8	8.8	6.3		124		0.07	217	0	1	0	0
1154	72	2	Unkown	21.5291	0	0	0	45	205	0	0	0	1	1	0	1	153	75	1	7800	326	9.2	27.8	19.4	5.3	2.7	14	4	273	134	8.5	77	6.03	5.8847	139	4	106	7.8	9.1	8.8	26.1438	288	180.2	4.19	213.9	0	0	0	0
1155	36	1	DMN	26.465	1	0	0	100	84	0	0	1	1	1	1	1	170	91	0	5600	329	9	27.9	17.5	5.6	2.9	11	9	223	206	10.8	69	9.11	6.18628	143	4.8	110	8.2	9.3	6.1	20.9607	97			299.8	0	0	0	0
1156	57	2	Unkown	36.8557	0	0	0	100	1721		0	1	1	1	0		198	98	0	5700	376	11.5	35.6	28	7.5	3.9	11	8	230	292	7.7	46	12.15	2.92404	138	4.7	96	8.8	8.9	7.7		87	95	0.05	278.4	0	0	0	0
1157	86	1	NSC	19.2247	0	0	0	100	1744	1	0	0	1	0	0	1	154	95	1	6000	299	9.1	26.4	11.8	6	3	18	8	263	222	9.1	87	10.79	4.00383	136	5.5	107	8	9	7			2210.8	5.71	335.7	0	0	0	0
1158	65	1	CGN	24.3605	1	0	0	100	2592	0	0	0	1	1	0	1	154	80	0	6900	345	9.7	28.6	16.4	7	3.9	9	7	152	151	6.8	99	9.66	4.89701	141	5.2	108	8.6	8.7	6.6		39	55.8	0.27	134.3	0	0	0	0
1159	85	1	NSC	20.6098	0	0	0	35	453	1	0	1	0	0	0	1	150	100	1	8100	312	9.9	27.8	25.5	7.6	3.2	51	18	213	234	8	106	8.11	5.49022	126	4.5	97	8.2	9	4.1	14.3791	361	2595.2	8.1	84	0	0	1	0
1160	69	1	Others	21.5319	0	0	0	100	52	0	0	0	0	1	0	1	156	80	0	37500	417	10.8	33.9	112.8	5.7	3.3	143	543	940	730	12.4	126	4.5	11.1029	134	6.2	105	7.4	8.1	7.3			190.2	0.09	331.6	0	0	1	0
1161	75	2	CGN	21.2353	0	0	0	100	4043	0	0	1	0	1	0	1	161	72	1	5400	282	9.4	28.9	15.5	6.5	4	19	7	278	124	8.1	103	7.29	4.72585	138	4.8	107	9	9	5.6	32.7586	64		0.05		0	0	0	0
1162	61	1	NSC	26.1989	0	1	0	100	60	0	0	1	1	1	1	2	153	77	0	6400	346	10.7	31.3	16.7	6.2	3.5	8	6	185	230	7.6	89	11.36	4.17665	140	4.9	102	7.8	8.3	7.5	45.9893	125		0.03	165.5	0	0	0	0
1163	66	1	DMN	24.1394	1	0	0	100	518	0	0	1	1	1	0	1	178	92	0	7000	357	10.1	30.2	20.4	5.6	2.6	14	10	366	198	10.1	72	9.02	5.25529	136	4.3	101	5.8	7.2	5.5	10.3093	12		0.19	223.5	0	0	0	0
1164	46	1	DMN	24.5363	1	0	0	100	445	0	0	1	1	0	0	1	142	92	0	7100	316	9.8	28.2	19.8	6.3	3.8	13	16	242	258	8.3	74	9.68	5.39564	140	4.2	102	8.4	8.6	5.4	38.4956	86		0.05	328.5	0	0	0	0
1165	41	2	DMN	29.186	1	0	0	100	533	0	0	1	0	1	0	1	130	68	0	6600	347	10.3	31.2	20.9	6.7	3.5	19	37	197	179	8.6	40	7.18	5.71448	136	4.6	102	8.6	9.1	6.2	33.6788	83		0.01	376.8	0	0	0	0
1166	85	1	NSC	22.0739	0	0	0	65	1011	0	0	0	1	0	0	1	161	90	1	5400	319	9.7	29.1	19.2	6.5	3.5	13	8	195	243	7.2	70	6.3	7.23736	139	4	107	8.8	9.3	3.8	32.8431	76		0.07	150.9	0	0	0	0
1167	32	1	DMN	29.2734	1	0	0	85	884	0	1	1	1	1	0	1	185	111	0	10700	377	10.3	30.6	32.8	7	3.7	8	7	251	378	7.1	69	8.97	6.50832	136	4.4	108	7	7.3	5	16.7513	92		0.1		0	1	0	0
1168	40	1	DMN	18.2876	1	0	0	100	134	0	0	1	1	1	0	1	176	99	0	6900	356	10.6	30.3	18.7	6.2	3.7	13	6	166	277	8.3	57	6.98	8.03217	133	4	95	8	8.3	3.8	16	107		0.06	251	0	0	0	0
1169	57	2	NSC	34.8387	0	0	0	40	0	0	0	0	0	0	0	1	153	106	0	10600	428	12.6	35.7	5.4	6.3	2.6	22	37	793		22.9	332	17.15	2.00551	136	5.5	101	6.4	7.8	14.6		337	1832	11.73	336.5	0	0	0	0
1170	56	1	DMN	27.2844	1	0	0	100	1094	0	0	1	1	1	0	1	162	72	0	6300	352	10	31	23.9	5.2	2.3	8	9	212	286	9.6	70	7.8	6.45833	139	3.6	108	6.4	8.1	4.8	18.3908	12		0.07	298.1	0	0	0	0
1171	41	2	DMN	24.6518	1	0	0	100	860	0	0	0	0	1	0	1	190	106	0	7100	191	5.7	16.4	15.1	5.6	2.9	17	8	240	251	9.6	141	22.09	1.67119	138	5.9	105	5.6	6.7	10.8	20.202	171			625.1	0	0	0	0
1172	76	2	RPGN	16.7112	1	0	0	0	8	0	0	0	0	0	0	1	145	82	1	26700	231	7.1	22	12.7	5.4	2	25	19	278	445	7.3	87	4.84	7.3694	141	4.1	108	7.6	9.6	3	30.5085	2437	692.2	7.2		0	0	1	1
1173	75	1	RPGN	22.3569	0	0	0	100	0	0	0	0	0	0	0	1	220	99	0	4600	213	6.2	17.8	14.1	5.9	2.6	16	8	528	273	8	104	17.58	2.44123	134	6.6	108	6.2	7.6	11	61.1111	336		1.75	365.4	0	0	0	0
1174	78	2	NSC	18.7703	1	0	0	100	25	0	0	0	0	0	0	1	142	82	1	7200	260	8	24.2	30.1	6.3	2.9	9	6	160	200	8.9	143	7.34	4.63814	138	4.2	102	8.4	9.5	5.7	13.1148	111		2.78	190.2	0	0	0	0
1175	74	1	DMN	18.8047	1	0	0	100	224	0	0	0	0	0	0	1	121	68	1	4300	352	10.3	31.5	24.4	6.7	2.5	20	6	206	161	9.7	83	3.54	14.1489	135	4.2	106	7.4	8.9	4.5	38.9831	106		0.15	140.7	0	0	1	1
1176	65	1	DMN	22.227	1	0	0	100	210	0	0		1	1	0	1	151	99	0	9900	369	10.6	32	23.4	6.9	3.2	9	6	198	233	10.5	62	9.61	4.92489	139	3.9	101	8	8.8	5.8	18.3784	119		0.39	188	0	0	0	0
1177	74	1	NSC	24.2699	0	1	0	100	2000	1	1	1	0	0	0	1	120	70	1	6500	203	6.3	19.9	13.2	5.8	3.1	11	7	174	237	4.4	123	7.97	5.82287	145	5.3	110	8.4	9.3	3.8		68	330	1.38	426	0	0	1	1
1178	64	1	DMN	26.1178	1	0	0	100	3689	0	0	1	0	0	0	1	150	80	0	5300	284	7.8	24.2	13.2	5.2	2.7	21	15	304	193	11.3	97	10.5	4.49001	142	5	108	5.9	7.2	7.4		24		0.2	564	0	0	0	0
1179	77	1	NSC	19.4381	0	0	0	90	1562	0	1	0	0	0	0	1	110	70	1	5500	248	6.4	20	13.9	6.4	2.6	7	14	175	218	12.7	131	9.24	4.89704	133	5.1	105	7.2	8.6	8.8		51	678	0.99	821	0	0	1	0
1180	61	1	DMN	28.4686	1	0	0	100	2038	1	1	0	0	0	0	1	170	90	0	5700	349	10.7	31.2	22	4.9	2.4	26	15	256	331	9.6	52.9	9.75	4.93675	142	4.2	111	7.8	9.4	5.8		278	512		443	0	0	1	1
1181	78	1	DMN	25.9688	1	0	0	100	663	1	0	1	0	0	0	1	170	95	0	4500	287	9	27.5	12.2	5.4	3.2	10	8	266	164	6.7	81.4	11.27	3.92614	140	4.9	115	7.3	8.1	6.7		188	264		709	0	0	1	0
1182	78	2	Others	21.7914	0	0	0	100	203	0	0	1	0	0	0	1	155	78	1	4800	220	7.5	23.5	13.5	5.1	3.1	13	12	205	371	6.5	108.4	8.83	3.78908	136	5.9	104	9.2	10.1	10.9		58	457		3000	0	0	1	0
1183	40	2	Others	20.5192	0	0	0	100	374	0	0	1	0	1	0	1	167	95	0	4500	344	10	30	15.6	7	4.4	8	8	259	290	8	88.1	10.73	3.70833	140	5.1	102	8.3	8.3	5.6		21	48.8		259.7	0	0	0	0
1184	76	2	DMN	20.9551	1	0	1	100	1255	0	0	1	0	0	0	1	120	65	1	4500	219	7	21.7	15.2	5.6	2.6	11	7	403	294	12.6	107.5	7.23	4.75068	133	3.2	91	4.4	5.8	6.9		62	2437.6	1.14	473.2	0	0	0	0
1185	47	2	CGN	23.3377	0	0	0	100	2047	0	0	1	0	0	0	1	140	80	1	5900	292	8.2	26.3	24.7	7.1	3.9	4	8	386	227	9.9	98	11.82	3.18501	140	4.6	101	4.7	4.8	8.9		29	59.9	0.13	939	0	0	0	0
1186	78	1	DMN	22.6319	1	0	0	100	567	1	0	1	0	0	0	1	139	70	1	5800	296	8.7	26.7	7.4	5.7	2.6	22	13	347	213	9.9	102.1	13.57	3.20426	143	5.1	112	7.3	8.7	7.5		361	1549	1.31	460.1	0	0	1	0
1187	71	2	DMN	27.1125	1	0	0	100	311	0	0	1	0	0	0	1	140	60	1	5700	365	10.2	32.1	14.4	6.2	2.6	15	8	326	219	9.3	75.8	11.89	2.81116	135	3.6	95	6.8	8.2	4.4		132	431.9	0.22	503.9	0	0	0	0
1188	62	1	DMN	22.863	1	0	0	100	953	0	0	1	0	0	0	1	160	90	1	3000	300	9.4	27.9	12.6	7	3.4	15	22	425	182	9.4	124.8	8.98	5.37652	136	4.7	101	6.5	7.1	8.2		98	74.5	0.56	427.5	0	0	1	0
1189	67	2	DMN	26.0634	1	0	1	75	272	0	1	1	0	0	0	1	110	50	1	4900	290	9.4	28.4	11.3	6.7	3.5	23	14	316	361	8.4	103.2	8.61	4.06883	141	4.4	98	7.6	8.1	4.7		153	679.2	0.09	585.6	0	0	1	1
1190	88	2	DMN	18.8588	1	1	0	65	48	1	0	1	0	0	0	1	130	55	0	2100	255	7.6	24.5	11.1	6	2.5	17	7	293	242	11.5	142	5.81	5.7859	139	4.5	100	7.7	9.2	5.9		47	1232.3	0.58	586.6	0	0	1	1
1191	76	1	NSC	22.8965	0	0	0	100	385	0	1	0	0	0	0	1	140	72	1	3100	298	8.5	26.3	9.4	6.6	3.6	6	4	180	210	6.5	113.2	12.3	3.59461	133	5.4	105	7.1	7.5	8.6		82	1341.3	2.12	711.8	0	0	1	0
1192	54	1	NSC	29.375	0	0	0	100	0	0	0	0	0	0	0	1	200	120	0	8700	252	7.3	22.1	35	6.4	3.1	13	18	486	204	15.2	139.6	19.97	2.33341	135	4.8	95	6.4	7.3	12.5		430	2792.8	4.13	546.5	0	0	0	0
1193	42	1	DMN	30.8984	1	0	0	100	386	0	0	1	0	0	0	1	180	100	0	6400	279	8.2	25.2	20.8	5	1.9	77	145	325	250	9.7	106.3	11.9	4.41856	138	5.7	108	7	9.1	6.8		99	93.9	0.06	691.8	0	0	0	0
1194	65	1	DMN	20.2755	1	0	0	100	272	0	0	1	0	0	0	1	180	90	1	5800	299	8.6	25.5	17.2	5.5	2.9	6	10	193	259	9.2	92.9	8.12	5.92163	132	5.9	100	8.1	9.2	4.8		317	784	0.14	189	0	0	1	0
1195	80	1	DMN	23.3492	1	0	0	100	858	0	0	1	0	0	0	1	160	60	0	5000	365	10.3	32.9	12.3	6	2.8	12	15	193	203	13.2	72.4	5.88	7.94175	135	5.8	109	7.2	8.4	5.8		135		0.37		0	0	1	0
1196	71	1	DMN	29.0286	1	0	0	100	1381	0	0	1	0	0	0	1	198	89	1	3800	336	9.8	31.4	17.9	5.8	3.1	15	15	275	330	9.7	98.8	6.06	7.9518	137	4.7	101	8.2	9.1	4.7			279.4	0.59	420	0	0	0	0
1197	71	1	DMN	21.0715	1	0	0	100	2094	1	0	1	0	0	1	1	140	70	1	11300	213	6	17.8	25.2	5.1	2.5	10	3	306			146.5	8.07	5.81261	129	5.2	93	8.3	9.8	7.3				6.5		0	0	1	0
1198	60	2	DMN	22.9761	1	0	0	70	149	0	0	1	0	1	0	1	180	90	0	9800	226	6.4	19.8	26.7	5.4	2.1	13	10	250	245	4.7	68.8	5.78	6.49483	134	4	102	6.7	8.6	5.5		155	233.5	2.03	374.2	1	0	0	0
1199	71	2	DMN	23.3136	1	0	0	100	1580	0	0	1	0	0	1	1	160	78	1	5200	240	6.7	21.2	21.3	5.3	2.1	13	7	201	304	8.1	79.9	11.73	2.85314	135	3.4	97	8	9.9	5.9		28	82.8	0.63	2557.8	0	1	0	0
1200	72	2	NSC	20.5479	1	0	0	100	3582	0	0	1	0	0	0	1	90	50	0	3500	313	9.3	30.3	13.6	7	3.7	14	9	174	301	8.1	152.8	9.25	3.68496	141	4.3	104	8.6	8.9	7.3		218	178	0.08	1208.9	0	0	1	1
1201	65	1	DMN	21.0019	1	0	0	100	315	0	0	1	0	0	0	1	200	90	0	5400	416	10.9	34.5	9.1	7	3	28	55	264	280	9.1	119.5	12.1	3.82762	139	4.8	103	6.5	7.5	9.4		118	46	0.02	384	0	0	0	0
1202	66	1	DMN	22.5074	1	0	0	100	223	0	0	1	0	0	0	1	165	80	1	6800	293	8.2	26.5	14.8	6.1	3.4	10	4	237	282	7.2	55	9.43	5.00584	140	3.8	104	7.2	7.8	6.4		37	483	3.41	412.8	0	0	0	0
1203	71	1	NSC	24.9097	1	0	0	100	1967	1	0	1	1	0	0	1	142	80	0	7000	321	10.1	31.7	19.1	6.2	3	19	8	410	301	9.3	87.1	8.47	5.51298	140	4.9	108	5.7	6.7	6		179	295.8	1.48	371.3	0	1	0	0
1204	75	2	DMN	22.1188	1	0	0	100	1033	0	0	1	0	0	0	1	160	60	1	7900	292	7.8	25.2	25.6	6	2.6	9	3	277	384	8.1	119.4	8.45	4.02089	140	5.4	109	6.3	7.7	9.3		37	243.3	0.64	537.8	0	0	0	0
1205	48	1	DMN	25.7067	1	0	0	100	56	0	0	1	0	0	0	1	152	60	0	8300	307	9	27.6	22.6	5.9	2.8	9	13	301			79.5	8.12	6.45998	139	5.9	106	6.9	8.1	6.4						1	0	1	0
1206	84	1	NSC	21.7438	0	1	0	100	467	0	0	1	0	0	0	1	158	60	1	4400	333	8.9	27.4	8.5	6.8	3.5	9	9	257	162	7.8	173.1	11.2	3.8698	134	5	95	6.9	7.4	9.6		51	628	0.04	578.8	0	0	0	0
1207	80	1	NSC	22.7356	0	0	0	100	5950	0	0	1	0	0	0	1	128	64	1	5100	254	8.5	25.2	9.4	6.1	3.5	39	36	270	240	9.9	110	10.43	4.2424	142	5.9	119	7.7	8.2	5.5		251	135.3	0.83	410.7	0	0	0	0
1208	76	2	NSC	21.7615	0	0	0	100	41	0	0	1	0	0	0	1	150	65	1	5500	285	8.3	26.4	19	6.5	3.9	17	12	248	492	4.1	120.1	9.24	3.63252	139	5.9	113	6.8	6.9	6.7		21	363	0.01	944.3	0	0	0	0
1209	55	1	DMN	27.0993	1	0	0	100	674	0	0	1	0	0	0	1	130	80	0	4300	323	8.2	27.3	16	5.3	2.9	13	18	299	276	7.9	82	9.33	5.33663	138	4	104	6.2	7.3	6.7		38	1004.3	0.25	558.8	0	0	0	0
1210	78	1	NSC	22.2301	0	0	0	100	2175	0	0	1	0	0	0	1	170	90	0	6200	361	10.4	31.5	17.7	6.2	2.9	22	18	268	216	6.9	87.8	9.69	4.63161	139	4.4	107	6.9	8	7.8		107	170	0.13	743.1	0	1	1	0
1211	65	1	NSC	25.3128	0	0	0	85	1321	0	1	1	0	0	0	1	168	92	1	3600	249	7.1	22.3	7.2	5.7	3.7	9	8	248	160	7.7	126	14.02	3.25802	144	6	110	7.6	7.9	9.2		90	707.5	0.04	492.6	0	0	0	0
1212	67	1	DMN	25.815	1	0	0	100	710	0	0	1	0	0	0	1	158	83	1	3500	296	8	25.7	13.8	6	3.1	9	13	329	198	9.6	124.5	8.33	5.70864	144	5.9	112	6.6	7.5	7.2		96	699.1	0.13	498.7	0	0	0	0
1213	68	1	CGN	26.4198	0	0	0	100	1505	0	0	1	0	0	1	1	135	68	0	6400	274	8.2	26	17.6	6.5	3.6	5	13	207	237	7.9	94.9	9.9	4.70594	140	6.1	111	7.3	7.7	6.9		122	34.9	0.24	1086	0	0	0	0
1214	64	1	DMN	25.2493	1	0	0	85	1967	0	0	1	1	0	0	1	143	72	1	3500	251	8	23.8	14.1	6.9	3.3	414	317	811	1002	7.7	149.2	9.23	5.17008	138	6.1	101	6.3	7	5.2		520	811.1	0.59	383	0	0	0	0
1215	79	1	DMN	21.875	1	0	0	10	131	0	0	1	0	0	0	1	120	62	1	5200	249	7.6	23.9	17.3	5.4	2.4	10	15	182	259	9.9	93.7	10.54	4.20916	140	5.9	110	7.5	9.1	5.6		81	781	2.68	362	0	0	1	1
1216	81	1	NSC	26.5184	0	0	0	85	2184	0	0	1	0	0	0	1	130	62	1	11400	281	8.2	25.8	36.1	5.7	2.5	21	25	342	255	11.6	109.2	6.01	7.72641	146	5.9	112	8	9.5	8		66	2159.6	4.13		0	0	1	0
1217	88	2	NSC	20.6231	0	0	0	100	60	0	0	0	0	0	0	1	180	50	1	4100	262	7.7	25.2	16.6	5.1	2.6	23	6	317	219	7.4	46	6	5.58576	143	3.6	104	5.5	6.9	4.1		494	109.7	0.31	428.2	0	0	0	0
1218	64	1	DMN	24.423	1	0	0	100	1540	0	1	1	0	0	1	1	150	82	1	5000	304	8.7	26.8	7.2	5.6	3.1	12	16	264	279	8.6	91	9.51	5.00378	138	5	109	6.2	7.1	5.6		124	784	0.83	593	0	0	0	0
1219	91	2	NSC	15.7204	0	1	0	45	10	0	0	1	1	0	0	1	138	42	0	7100	296	8.6	27.1	22.1	6.3	3.2	17	4	234	132	14.8	79.1	9.64	3.29322	137	4	96	8.1	8.9	10.2		454	167.4	1.64	113.5	0	0	0	0
1220	80	1	DMN	21.5052	1	0	0	90	2172	1	0	1	0	0	0	1	128	58	1	7100	261	8.4	25.6	12.2	5.9	2.9	41	42	323	461	8.8	101.9	6.59	7.01059	140	3.7	99	6.4	7.5	6.8		147	2626.7	2.41	685.4	0	0	0	0
1221	50	1	DMN	25.9216	1	0	0	85	311	0	0	1	0	0	0	1	120	70	0	9100	222	6.7	19.4	27.5	6.1	3	11	10	215	287	5.9	96.7	6.87	7.66596	125	4.5	91	6.3	7.3	6.7		37	295.8	0.35	381.2	0	0	0	0
1222	76	1	DMN	24.1509	1	0	0	100	63	0	0	1	0	0	0	1	140	60	0	4500	305	8.7	28.6	14.1	5.9	2.9	19	10	172	301	5	80.7	7.71	5.99199	135	4.8	101	8.4	9.5	4.8		147	62.3	0.43	231.9	0	0	0	0
1223	67	2	RPGN	20.547	0	0	0	100	21	0	1	1	1	0	0	1	110	50	0	15300	348	9.9	28.1	32.7	6.4	3	19	12	368		8.4	103.1	5.1	7.21574	114	7.3	78	7.9	8.9	7.3		388	1033.9	5.47		0	0	0	0
1224	79	1	NSC	19.433	0	0	0	100	3374	0	0	1	0	0	0	1	129	62	1	5200	307	9.6	29.8	9.3	6	3.1	11	12	245	147	9.4	104.3	7.39	6.20706	144	3.6	103	6.2	7.1	6.8		336	357.8	1.34	892.5	0	0	1	0
1225	68	2	PKD	22.6801	0	0	0	100	5404	0	0	1	0	0	1	1	180	68	0	4700	331	9.2	28.5	6.1	6.2	3.1	36	16	263	305	9.5	134.2	8.71	4.0007	138	3.3	104	6.2	7.1	9.9		55	40.7	0.17	773.2	0	0	0	0
1226	78	1	NSC	29.271	0	0	0	65	1246	0	1	1	0	0	0	1	118	55	1	11200	192	6.5	18.9	1.3	5.9	3	23	364	303	323	11	229.5	11.26	3.92996	133	4.6	89	9.2	10.2	10		752	50.1	5.5	1160.1	0	0	1	0
1227	83	2	DMN	22.9531	1	0	0	60	563	0	0	1	0	0	0	1	170	65	1	4300	268	7.4	24.2	25.5	4.8	1.5	19	13	307	220	9.1	67.4	5.59	6.13765	142	3.4	107	6.8	9.3	7.4		59	390.9	1.43	295.2	0	0	0	0
1228	65	1	NSC	24.4182	1	0	0	100	2216	0	0	1	0	0	1	1	152	90	0	8000	295	8.7	27.3	25.6	6.2	3.1	6	5	179	179	6.1	78.8	10.66	4.39672	142	5.2	107	8.4	9.3	9.6		53		0.05	750.4	0	0	0	0
1229	64	1	DMN	26.8923	1	0	0	100	2216	0	0	1	0	0	0	1	150	75	1	5100	304	9.6	28.3	16.6	6.8	3.9	16	19	267	173	10.7	151.5	14.57	3.13764	132	5	99	6.2	6.3	9.8		120	34.4	0.32	529.4	0	0	0	0
1230	71	1	DMN	22.5124	1	0	0	75	619	1	0	1	1	0	0	1	185	90	1	10500	343	9.5	29.3	13.7	6.6	3.4	16	13	380	313	7.3	108.7	9.17	5.05427	138	5.9	100	6.7	7.3	5.2		217	1493.3	0.06	429.4	0	0	0	0
1231	64	1	DMN	23.9407	1	1	0	100	178	0	0	1	0	0	0	1	160	80	0	8200	355	9.1	29	28.4	4.7	2.1	12	19	342	236	8.2	78	10.46	4.50879	137	3.7	97	5.7	7.6	7.5		267	69.7	0.12	491.6	0	0	0	0
1232	71	2	DMN	17.8364	1	0	0	45	120	0	0	1	0	0	0	1	100	55	0	3700	268	7.5	24.4	20.7	6.7	2.7	11	5	168	215	11.6	107.4	11.05	3.04577	137	5.1	92	8.1	9.4	9.1		368	80.2	0.3	350.1	0	0	1	0
1233	85	2	NSC	24.3556	0	0	0	100	229	1	0	1	0	0	0	1	150	70	1	6000	262	8.1	25.9	14.5	6.1	3.5	8	5	293	253	8.6	123.2	9.94	3.2476	138	5.2	101	7	7.5	8.1		77	845	0.08	363.7	0	0	1	0
1234	84	1	NSC	16.6196	0	1	0	40	2267	0	0	1	0	0	0	1	85	43	1	8100	323	9.1	28.9	27.3	7.6	3.2	22	7	259	324	6.3	83.1	7.5	6.0009	137	6.7	106	6.3	7.1	6.7		85	416.5	0.5	207.8	0	0	1	1
1235	82	1	RPGN	22.4756	0	0	0	100	3360	0	0	0	0	0	0	1	140	50	1	5400	266	7.6	24.2	11.1	4.9	2.7	9	19	192	144	6.8	124.4	7.4	6.13194	140	5.4	114	7.4	8.7	5.3		58	474	0.04	242.8	0	0	1	0
1236	77	2	DMN	20.9616	1	0	0	100	167	1	0	1	0	0	0	1	212	74	1	4300	412	9.8	30.7	8.9	6.4	3.7	8	6	229	296	14.3	79.9	7.56	4.50734	141	3.7	104	8.2	8.5	5.1		58	77.8	0	244	0	0	0	0
1237	46	2	DMN	30.3141	1	0	0	100	875	0	0	1	0	0	1	1	173	90	0	7000	258	7.5	23.1	33.9	6.9	3.6	12	8	305	283	4.9	66.9	7.17	5.53728	144	4.4	103	6.7	7.1	6.9		25	111.3	0.16	869.6	0	0	0	0
1238	67	1	NSC	21.9098	0	0	0	100	784	0	0	1	0	0	0	1	160	88	0	3900	311	9.2	28.1	18.9	6.5	3.8	7	6	191	201	9.1	122.6	9.8	4.77878	136	4.7	102	8.4	8.6	6.2		145	54	0.04	346.3	0	0	0	0
1239	63	1	DMN	27.3828	1	0	0	100	320	0	0	1	0	0	0	1	126	66	1	9800	332	9.4	28.9	19	7.2	3.8	11	18	329	314	9.9	71	10.69	4.42272	141	4.4	106	4.9	5.1	8.1		40	77	0.04	612	0	0	0	0
1240	68	2	CGN	15.2245	0	0	0	100	33	0	0	0	0	0	0	1	118	60	0	6100	247	7	21.5	10	6	2.9	15	9	277	328	5.6	205.6	6.49	5.51976	123	3.6	83	8	9.1	9.9		280	220.2	1.47	1441	0	0	0	0
1241	65	1	DMN	26.7539	1	0	0	100	197	0	0	1	0	0	0	1	190	90	0	7500	337	9.7	29.5	13.9	5.6	3.2	11	7	271	299	6.9	71.5	11.22	4.15722	141	4.7	108	5.9	6.7	6.1		207	78.6	0.08	375.3	0	0	0	0
1242	41	1	NSC	24.5089	0	1	0	100	6	0	0	0	0	0	0	1	160	120	0	9900	244	7.2	21.1	15.1	5.7	2.7	4	7	399	235	14.4	220.4	26.29	1.86931	138	4.6	86	8.2	9.5	15.9		165	418	15.12	697.4	0	0	0	0
1243	72	2	PKD	17.4915	0	0	0	90	2146	0	0	1	1	1	0	1	160	90	0	10100	280	7.5	22.7	4.6	4.8	2.5	8	3	158	195	7.8	118.2	11.29	2.96309	135	4.8	98	9	10.5	7.1		131	137.8	17.29	1213.5	1	1	1	0
1244	69	1	CGN	28.9229	0	0	0	100	77	0	0	0	1	0	0	1	149	85	0	6400	275	8.4	26.2	11.5	6.1	3.1	9	13	423	155	9.1	91	8.07	5.86047	142	4.5	106	4.6	5.5	7		307	56.3	2.38	326.1	0	0	0	0
1245	46	2	PKD	18.0078	0	0	0	100	1126	0	0	1	1	0	0	1	130	78	0	4100	324	8.9	28.7	10.7	6.1	3.8	12	7	182	185	7.9	95.9	10.2	3.76553	145	4.9	118	8.5	8.7	6.9		15	9.9	0.05	742	0	0	0	0
1246	43	1	DMN	34.06	1	0	0	100	139	0	0	1	0	0	0	1	160	92	0	8600	346	9.9	30.4	14	5.4	2.8	13	14	279	326	6.9	55	8.99	5.96463	143	4.8	112	6.2	7.4	7.6		199	106.5	0.12	650	0	0	0	0
1247	79	2	NSC	24.7576	0	0	0	85	773	1	0	1	0	0	0	1	150	80	1	2900	276	8.2	26.3	8.3	5.7	3.6	11	4	304	253	6.8	68.8	10.69	3.06285	138	4.2	102	5.6	6	4.8		293	121.9	0.09	423.1	0	0	1	0
1248	70	1	NSC	22.8894	0	0	0	80	31	0	1	1	0	0	0	1	150	75	0	8400	273	8.6	24.5	26.1	5.5	3	10	10	188	135	11.6	96.7	10	4.61592	133	4.7	98	7.9	8.9	6.9		433	127.7	1.67	215.9	0	0	0	0
1249	81	1	NSC	26.2292	0	0	0	100	1151	1	0	1	0	0	0	1	160	65	1	5000	181	6.1	18.6	9.7	5.8	3.2	8	9	247	232	10.6	60	6.61	6.96251	141	4.5	111	6.7	7.5	5.8		29	315.5	0.09	830.4	0	0	0	0
1250	70	1	DMN	21.2305	1	0	0	85	922	0	0	1	0	0	0	1	130	70	0	5100	290	7.5	24.5	19.7	5.9	3.4	20	16	350	171	8.4	85.6	8.13	5.78921	137	5.3	98	5.6	6.2	6.1		57	69.4	0.06	261.6	0	0	0	0
1251	65	1	DMN	26.4381	1	0	0	20	0	0	0	0	0	0	0	1	236	132	1	10500	298	8.2	25.2	15.2	5.6	2.4	21	11	375	749		70.3	9.42	5.03366	142	4.7	111	5.6	7.2	5		101	4783.1	5.31		0	0	1	0
1252	64	1	Unkown	24.8624	0	0	0	100	596	0	0	1	0	0	0	1	170	72	0	7400	258	7.1	22.8	16.6	5.5	2.9	5	5	213	183	9.8	117.9	12.74	3.6339	142	3.9	112	8	9.1	6.9		399	146.1	4.7	206.2	0	0	0	0
1253	70	1	DMN	23.6366	1	1	0	100	140	0	1	0	0	0	0	1	142	70	1	6900	296	8.1	24	20.1	5.2	2.7	14	35	284	149	9.6	157.7	14.75	3.01717	126	5.6	94	6.1	7.4	9.7		129	77.9	0.17	390.8	0	0	0	0
1254	79	1	NSC	16.4062	0	0	0	5	1	0	0	0	0	0	0	1	110	60	1	8400	260	7.7	22.2	26.8	6.4	3.2	57	30	416		5.9	138.2	9.5	4.71578	140	7.1	107	6.2	7	10.1				21.91		0	0	1	0
1255	68	1	DMN	20.1642	1	0	1	100	366	0	0	1	0	0	0	1	180	70	0	5000	289	9.2	28.7	13.9	5.5	3.1	7	7	245	292	6.2	90.6	10.81	4.27431	141	5.4	105	7.9	8.8	9.2		46	584.2	0.06	422.4	0	0	0	0
1256	73	2	PKD	23.1652	0	0	0	100	1132	0	0	1	1	0	0	1	90	35	1	5500	250	6.2	20.1	13.6	5.5	2.1	12	6	159	245	10.6	139	9.44	3.58966	136	6.1	108	7.9	9.8	9.1		88	88	13.58	1283	0	0	1	0
1257	63	1	NSC	19.9451	0	0	0	100	68	0	0	1	0	0	0	1	120	70	0	3700	218	6.5	20.5	30.6	5.6	2.7	10	8	300	246	8.8	145.5	9.81	4.85853	137	5.7	107	6.8	8.1	7.1		243	179.1	0.35	688.2	0	0	0	0
1258	61	1	DMN	22.0158	1	0	0	65	376	0	1	1	0	0	0	1	150	78	1	12300	292	8.3	25.4	18.1	5.1	2.1	11	6	239	219	10.4	107.8	11.76	4.02149	138	4.5	110	7.4	9.3	7			316.3	4.55	161.9	0	0	0	0
1259	65	1	DMN	28.1726	1	0	0	100	1276	0	0	1	0	0	0	1	132	60	1	5100	260	7.5	24	10.1	6.3	3.8	13	12	361	141	8.6	140.3	16.8	2.67305	140	6.8	109	5.7	5.9	12.5		125	301	0.21	439	0	0	0	0
1260	62	1	NSC	22.2394	0	0	0	100	26	1	0	1	1	0	0	1	120	74	0	5700	244	7.3	22.6	15.7	6.1	3	15	23	147	236	7.5	139.2	13.72	3.38158	134	5.2	102	7.9	8.9	6.7		166	73.4	0.49	367.3	0	0	0	0
1261	62	1	NSC	25.3388	0	0	0	100	71	0	0	1	0	0	0	1	164	80	1	3800	266	8.2	24.6	9.3	6.5	3.4	10	8	293	140	11.5	110.7	12.93	3.60825	138	5.2	107	6.3	6.9	9.4		191	346.7	0.01	395.1	0	1	0	0
1262	53	2	DMN	22.6431	1	0	0	100	197	1	1	1	0	0	0	1	140	70	1	8600	330	9.1	28.9	18.5	6.7	3.8	23	24	581	372	8.1	99.9	9.92	3.72731	135	7.5	104	6.6	6.8	9.1		103	2542	0.29	885.3	0	0	0	0
1263	67	2	CGN	21.5019	0	0	0	100	0	0	0	0	0	0	0	1	130	90	0	12000	189	5.6	16.3	16.4	6.1	2.9	11	12	499			222.5	18.9	1.72153	132	7.5	87	4.3	5.4	16.1		609	1286.3	7.51		0	0	0	0
1264	56	1	DMN	22.3453	1	0	0	100	552	0	0	1	0	0	0	1	170	80	0	6900	295	8.3	25.9	11.5	4.7	2.4	11	6	302	181	11.7	152.2	12.5	3.85525	140	5.5	107	5.3	6.9	13		248	124.7	6.38	646.3	0	0	0	0
1265	76	1	DMN	21.4158	1	0	0	100	520	0	0	1	0	0	0	1	130	60	0	8800	313	9.8	30.7	11	6.8	3	17	13	297	314	6.5	78.2	6.7	6.98687	143	6.1	111	6.6	7.6			617		0.65		0	0	1	1
1266	69	2	DMN	20.944	1	0	0	20	1824	0	1	1	0	0	0	1	124	70	1	15700	260	7.4	23.7	20.4	6.2	2.6	13	7	360	249	7.5	96.9	8.19	4.26151	142	4.5	103	5.6	7	7.9		32	1488.9	10.22	756.3	0	0	1	0
1267	68	2	DMN	16.2311	1	0	0	65	88	0	1	0	1	0	0	1	150	75	1	11400	238	7	23.4	14.1	6	3.2	36	49	252	464	7.4	64.7	6.09	5.91759	142	6.4	112	7.1	7.9	6.1		107		1.74		0	0	1	0
1268	60	2	PKD	18.7215	0	0	0	100	1728	0	0	1	1	0	0	1	154	60	0	3800	242	7.4	23.3	19.8	5.2	3.4	11	6	237	118	8.1	111.9	8.52	4.24831	140	5.3	112	5.3	5.9	8.4		20	206.5	0.07	582.6	0	0	1	0
1269	71	1	DMN	19.0664	1	0	0	100	215	1	0	0	0	0	0	1	118	60	1	5600	207	5.8	18.1	15.8	5.1	2.9	14	16	307	252	2.4	131.2	9.69	4.75831	135	5.4	107	6	7.1	6.4		111	364.4	1.25	608	0	0	0	0
1270	48	2	DMN	42.0606	1	0	0	100		0	0	1	0	0	0	1	150	85	0	7700	387	10.7	34.7	15.6	6.6	3.8	9	6	155	134	7.5	65.1	8.52	4.52928	150	4.4	112	8.8	9	4.4		30	7.7	0.35	421.4	0	0	0	0
1271	63	1	NSC	23.6874	0	0	0	85	869	0	1	1	0	0	0	1	171	70	0	5400	259	7.4	23.2	16.5	6.1	3.3	6	13	129	185	3.8	96.8	9.27	5.16899	142	4.8	113	7.7	8.4	4.9		58	26.3	0.08	409.4	0	0	0	0
1272	82	1	DMN	19.8385	1	0	0	85	1754	0	0	1	0	0	0	1	165	84	1	7400	251	7.4	22.8	14.8	6.2	2.6	15	3	287	153	8.2	115.9	11.97	3.62328	136	5	103	7.9	9.3	7.7	29.1	106	362.8	0.25	101.3	0	0	1	0
1273	63	2	DMN	26.1333	1	0	0	100	2473	0	0	1	0	0	0	1	119	67	0	8900	365	9.3	29.3	16.4	6	3.1	5	5	375	441	13.3	139.8	13.6	2.51156	134	5.3	101	5	5.9	9.7	9.6	14	149.1	0.03	1215.2	0	0	0	0
1274	90	1	NSC	24.4034	0	0	0	100	2472	1	0	0	0	0	0	1	138	66	1	4900	229	7.4	22.2	11.1	5.6	2.8	22	21	243	222	8.8	100.2	9.09	4.76722	135	5.1	108	8	9.2	6.2	41.5	170	1643.4	0.04	317.3	0	0	1	0
1275	73	1	NSC	24.1327	1	0	0	100	111	0	0	1	0	0	0	1	119	62	1	3900	248	7.3	22.5	8	6.6	3.7	13	17	337	208	6.8	92.4	12.56	3.55413	143	5.5	108	7.7	8	7.2	21.4	223	1393.1	0.29	301.8	0	0	0	0
1276	59	1	DMN	25.6749	1	0	0	100	381	0	0	1	0	0	0	1	168	86	0	6600	313	9.4	27.8	2.3	5.6	2.8	9	9	535	259	10.2	105.6	10.27	4.70879	140	3.8	99	5.2	6.4	8.8	13.1	128	156.7	0.03	465	0	0	0	0
1277	70	1	DMN	25.4178	1	0	0	100	256	0	0	1	0	0	0	1	168	74	0	4800	215	6.6	19.8	10	5.4	3	62	38	240	987	5.8	114.4	11.33	4.02653	140	5.6	109	7.3	8.3	10.2	20.9	138	469.3	0.11	458.3	0	0	0	0
1278	75	1	DMN	25.6749	1	0	0	100	2032	0	0	1	0	1	0	1	189	80	1	5400	375	10.8	34.3	16.9	5	2.4	29	20	274	234	10.1	105.2	12.1	3.6736	139	6.5	113	8	9.6	6.6	14.9	106	172.1	0.04	664.5	0	0	0	0
1279	71	1	DMN	24.389	1	0	0	100	657	1	0	1	0	0	0	1	148	75	0	8800	339	8.7	26.9	18	5	2.6	13	23	305	373	8.7	74.4	6.21	7.74191	145	4.2	110	7.5	8.9	5	25.9	95	1237.8	0.2	422.5	0	0	0	0
1280	71	1	DMN	21.0486	1	0	0	80	1862	0	0	1	0	0	0	1	146	71	1	5800	243	6.7	20.5	11.4	7.3	2.4	22	10	318	1373	8.3	145.9	7.05	6.73863	133	4.3	92	7.5	9.1	6.2	14.3	39	363.9	1.55	185.1	0	0	1	0
1281	72	2	DMN	24.4452	1	0	0	100	590	0	0	1	0	0	0	1	175	70	1	28400	338	9	27.5	26.5	5.9	2.8	8	3	315	282	9.2	138.4	11.08	3.02458	135	4.5	100	5.8	7	6.7	55.8	248	441.7	6.31	439.2	0	0	0	0
1282	59	2	CGN	24.7225	0	1	0	100	1125	0	0	1	1	0	0	1	171	87	0	5700	300	8.8	27.2	11.8	6.1	3.7	9	8	229	225	7.2	86.6	8.58	4.2362	143	5.2	118	6.7	7	5.8	22.3	85	575.6	0.09	1007.1	0	0	0	0
1283	84	1	DMN	25.7287	1	0	0	100	723	0	1	1	0	0	0	1	168	74	1	5100	303	8.3	24.9	16.8	5.6	2.8	16	9	242	242	7.4	63.7	8.87	4.99465	130	3.2	91	7.2	8.4	5	23.2	181	221.9	0.9	407.2	0	0	0	0
1284	89	1	CGN	27.7623	0	0	0	100	345	0	0	1	0	0	0	1	146	65	1	8100	313	9.3	28.5	13.5	6.5	3.1	22	29	176	269	10.4	120.5	9.43	4.59421	139	6.1	113	7.4	8.3	6.4	81.2	377	900.3	0.2	526.2	0	0	0	0
1285	85	1	NSC	22.5333	1	0	0	80	522	0	0	1	0	0	0	1	146	65	0	5400	270	9.1	27.4	13	6.3	3	23	14	232	271	6.4	93.9	6.47	7.02958	138	5.1	111	7.7	8.7	4.3	16.4	41	2105	0.64	237.9	0	1	0	0
1286	74	2	DMN	21.7278	1	0	0	100	1003	0	1	1	0	0	0	1	162	76	1	6000	328	9	27.9	21.3	5.9	3.6	9	9	389	235	6.9	85	8.78	3.87074	142	4.9	102	6.9	7.3	5.4	8.7	78	616.3	0.1	386.5	0	0	1	0
1287	55	1	DMN	32.6376	1	0	0	100	1027	0	0	1	0	0	0	1	183	90	1	6900	298	8.4	25.4	10.1	5.6	2.4	9	11	433	196	9	71.1	13.83	3.46943	140	5.7	107	5.6	7.2	9.7	25.1	96	208.2	0.41	682.6	0	0	0	0
1288	80	1	NSC	25.7541	0	0	0	80	707	1	0	1	0	0	0	1	132	70	1	4000	313	9.6	30.4	10.3	6.5	3.7	13	8	302	223	4.4	63.3	5.89	7.927	149	4.3	113	7.9	8.2	4.9	17	91	458.6	0.15	355.4	0	0	0	0
1289	65	1	DMN	23.8437	1	0	0	100	1427	0	1	1	0	0	0	1	154	78	1	5500	346	9.2	29	13.1	5.9	2.9	9	8	262	191	10.4	72.1	9.47	5.00459	140	5.4	106	6.8	7.9	6.8	11.6	24	861.4	0.09	416	0	0	0	0
1290	53	1	DMN	20.6099	1	0	0	100	490	0	0	1	0	0	0	1	142	77	0	4900	241	7.3	22.4	11.3	4	2.5	9	9	138	242	6.5	70.2	9.46	5.31263	141	3.6	109	6.7	8.2	9.5	56.8	60	171.1	0.79	525.6	0	0	0	0
1291	75	1	DMN	22.1436	1	0	0	100	20	0	1	1	0	0	0	1	96	28	1	6200	311	9.4	29.6	27.5	5.5	2.9	18	21	432	366	8.8	85	11.41	3.91732	146	4.1	116	6.4	7.5	5.5	38.4	83		0.08	483.1	0	0	0	0
1292	92	1	NSC	23.8519	0	0	0	100	667	0	0	1	0	0	0	1	142	70	1	2800	252	8.3	25.2	11.5	5.6	3.2	19	13	219	228	6.7	98.1	7.54	5.81233	137	6.4	110	7.4	8.2	4.7	43.3	119	351.9	0.01	502.5	0	0	0	0
1293	75	2	DMN	26.5899	1	0	0	85	2537	1	1	1	0	1	0	1	194	79	0	3500	289	8.1	25.3	18.7	6	3	14	7	250	285	9.4	56.1	7.63	4.49595	142	3.9	110	7.8	8.8	4.8	20.4	40	316.3	0.04	847.9	0	0	0	0
1294	73	2	NSC	21.2959	0	0	0	100	504	0	0	1	0	0	0	1	153	67	1	5300	311	9.9	29.6	15.8	6.7	3.6	12	10	201	239	6	95.8	6.36	5.52956	139	4.9	104	8.8	9.2	7.2	23.5	78	73.2	0.32	154.7	0	0	1	1
1295	69	1	DMN	17.6785	1	0	1	50	2577	0	1	1	0	0	0	1	120	54	1	5800	314	8.1	26	12.5	6.7	2.9	19	14	349	266	4.9	183.8	5.61	8.72342	142	7.1	114	8.5	9.6	4.3	5.9	206	1679	9.33		0	0	1	1
1296	38	1	CGN	27.6321	0	0	0	10	0	0	0	0	0	0	0	1	131	103	0	9300	234	7.2	21.6	30.4	5.6	2	36	9	333	194	11.2	102.1	13.05	4.1108	129	5.4	96	5	7	15.5	90.4	692		7.14		0	0	0	0
1297	86	2	DMN	24.7796	1	0	0	100	70	0	1	0	0	1	0	1	112	52	1	5100	325	9.4	28.9	18.8	6.5	3.6	19	12	308	268	10.5	104.6	9.29	3.48527	137	4.9	106	7.5	7.9	4.8		85		0.06	1121	0	0	0	0
1298	73	2	CGN	26.4844	0	0	0	65	760	0	0	1	0	0	0	1	145	78	0	6400	308	9.5	29.4	19.7	6.4	3.9	30	28	300	403	5.6	48.5	8.47	4.04174	137	6	101	8.6	8.7	5.1	18.7	86	203.5	0.08	496.5	0	0	0	0
1299	84	1	NSC	19.4711	1	0	0	50	31	0	0	0	0	0	0	1	151	57	0	9100	307	9.2	28.2	22.2	5.7	3.1	14	13	186	161	5.9	108.7	7.3	6.18099	143	5.6	115	7.8	8.7	6.9	22.8	101	206.5	0.23	179	0	0	1	0
1300	63	2	DMN	23.5807	1	0	1	35	137	0	0	1	0	0	0	1	131	66	0	15500	343	9.2	27.5	39.5	5.5	2.1	7	9	157	351	10.1	132.9	8.76	4.06383	132	3.6	99	7.5	9.4	7.9	48.3	243	73.7	7.16	230.3	0	0	0	0
1301	68	1	DMN	23.6874	1	0	0	100	553	0	0	1	0	0	0	1	127	63	0	8200	285	8.1	25.1	21.8	6.2	3.1	9	17	284	241	6.3	80.3	9.83	4.74262	141	5.2	113	6	6.9	4.8	17.2	81	73.6	0	595	0	0	0	0
1302	77	1	CGN	17.898	1	0	0	100	2568	0	1	0	0	0	0	1	145	64	1	3600	279	8.8	26.1	14.7	5.1	2.6	42	20	266	303	9.8	110.6	12.86	3.4109	137	3.7	103	7.1	8.5	9.8	43.1	591	171.3	1.13	912.9	0	0	1	0
1303	83	2	DMN	32.4639	1	0	0	90	1108	0	0	1	0	0	0	1	143	69	0	7900	254	7.5	22.7	28.8	6.1	2.1	12	9	256	162	3.9	49.4	7.15	4.68878	135	3.9	101	8	9.9	5.9	20.7	204	120.3	5.61	574.3	0	0	0	0
1304	68	2	DMN	22.7017	1	1	0	100	774	0	0	1	0	0	0	1	121	66	1	4900	304	7.7	24	16.9	5.9	3.1	12	7	426	391	10.5	96.1	7.7	4.57821	133	4.3	101	4.6	5.5	8.6	12.8	36	1937.1	0.36	855.2	0	0	0	0
1305	58	1	DMN	28.956	1	0	0	90	32	0	0	1	0	0	0	1	123	57		12100	251	6.9	20.7	40.7	6.2	2.5	30	21	260	765	9.8	123	13	3.65632	136	4	99	7.5	9	5.1	13.9	105	633		449	0	0	0	0
1306	74	2	Unkown	20.3029	0	0	0	85	2589	0	0	0	1	1	0	1	181	91	0	5700	309	10.1	32.8	21.2	6.2	3.2	14	11	274	588	9.7	84.8	6.21	5.65372	145	5.7	113	6.1	6.9	6.3	28.8	80	78.6	0.09	1096.6	0	0	0	0
1307	73	2	CGN	21.4453	0	0	0	100	1613	0	0	1	0	0	0	1	130	72	0	4000	296	8.9	26.4	10.8	6	3.3	19	12	403	372	7.4	85.2	7.75	4.45427	145	4.5	110	5.5	6.2	6.3	35.2	38	59.3	0.3	1008	0	0	0	0
1308	63	1	DMN	25.189	1	1	0	100	758	0	1	1	0	1	0	1	130	70	1	10100	345	10.6	30.8	20.8	6	2.7	10	15	287	230	10	130.8	9.8	4.86396	134	4.7	101	5.6	6.9	9.1		223	800	5.58	955.6	0	0	0	0
1309	74	2	RPGN	24.4805	0	0	0	100	3	0	0	0	0	0	0	1	130	70	1	6700	298	9	27	11.6	5.6	2.7	15	14	320	308	6.7	68	8.59	3.9645	144	4.8	113	8.1	9.4	5.3	33	537				0	0	0	0
1310	76	1	DMN	21.619	1	0	0	45	818	0	0	1	0	0	0	1	140	60	1	5900	383	10.6	32.8	12	7.4	2.8	24	15	274	329	9.4	82.9	5.89	8.04456	134	3.9	95	8	9.2	4.1	17.6	225	785.7	0.86	307.4	0	1	1	0
1311	77	1	DMN	22.9714	1	0	0	100	37	1	0	1	0	0	1	1	135	55	1	5600	266	7.8	23.9	15.8	6.3	3.7	8	7	208	167	4.6	92.5	9.24	4.89704	143	5.2	108	8.4	8.7	5.4	15.3	36	184.7	0.34	295	0	0	0	0
1312	78	2	CGN	27.4111	0	0	1	100	168	0	0	0	0	1	0	1	140	90	1	5200	303	9.8	31.6	17.8	6.7	3.7	23	17	197	381	5.6	71.3	8.76	3.82222	140	5.7	107	8.3	8.6	7	19	32	1078.8	0.04	1887.7	0	0	0	0
1313	71	1	DMN	27.3797	1	0	0	100	1197	0	0	0	0	0	0	1	175	93	1	7000	293	8.8	26.8	28	6.5	3.8	13	17	243	206	9.7	64.1	10.94	4.16683	137	7.6	108	8.6	8.8	4.6		292	143	1.95	568.6	0	0	1	1
1314	88	1	NSC	17.4571	0	0	0	35	419	0	1	1	0	0	0	1	130	60	0	6900	297	9.3	27	18.3	6.2	3.2	16	6	209			154.7	8.57	5.11746	133	3.5	92							0.17		0	0	1	0
1315	80	1	NSC	19.1001	1	0	0	55	9	1	1	1	0	0	0	1	120	55	0	12000	265	7.9	23	18.6	4.7	2	11	8	130	245		63.2	5.24	9.00879	128	5.2	98							3.54		0	0	1	1
1316	66	1	DMN	26.4915	1	0	0	100	589	0	0	1	0	0	0	1	138	76	0	3800	292	8.7	26.3	12.7	4.7	2.2	23	23	267	132	8.4	61.2	9.76	4.82097	144	4.6	114	6.8	8.6	6.2	41.1	150	406.3	0.02	365.5	0	0	0	0
1317	84	1	RPGN	18.0934	0	1	0	100	4	0	0	0	0	0	0	1	160	70	1	3500	262	7.7	23.1	24.7	5.9	2.6	14	12	140		9.7	59.5	5.28	8.80992	135	5.2	100	7.9	9.3	6	18.8	554		3.96		1	0	1	0
1318	51	2	CGN	24.0344	0	0	0	100	200	0	0	0	0	1	0	2			0	4800	400	11.4	35.4	18.7	7.1	4.3	8	10	216	405	6.5	101.9	12.35	2.96545	141	4.8	108	7.2	7.2	7.4	22.9	46	24.2	0.01	1028.6	0	0	0	0
1319	39	1	NSC	29.5164	0	0	0	100	833	0	0	1	0	1	0	1	157	96	0	6100	277	7.9	23.2	23.7	4.7	2.1	25	31	731	100	14.2	186.4	20.61	2.47494	135	5	96	5.6	7.5	11.8	78.4884	233.1	1770	8.06	327	0	0	0	0
1320	69	2	DMN	35.02	1	0	0	100	982	0	0	1	0	0	0	1	144	72	1	4300	325	9.9	31.1	7.5	6.8	4	20	11	382	337	8.4	68.4	6.87	5.16495	142	5	109	8.4	8.4	6	29.0476	144.9	146	0.05	489	0	0	0	0
1321	69	1	NSC	21.6418	0	0	0	90	2867	1	1	0	0	0	0	1	136	64	1	7200	382	11.4	35.9	24.6	5.5	2.7	12	8	313	211	9	85	10.23	4.52114	142	6	114	8.1	9.4	6.4	40.9836	93.7	839	0.68	193	0	0	0	0
1322	74	1	DMN	21.2169	1	0	0	30	56	0	0	1	0	0	0	1	122	45	1	5600	261	8	24.1	14.2	5.6	3	30	10	267	341	6	73.9	5.97	7.9876	133	4.8	103	7.9	8.9					0.47		0	0	0	0
1323	66	1	DMN	20.6107	1	0	0	90	1107	0	0	0	0	0	0	1	160	83	0	5000	314	9	28.8	4	6.8	3.2	8	5	354	311	7	85.5	8.22	5.81732	137	5.5	106	6.8	7.6	5.5	17.5676	71.3	176	0.38	405	0	0	1	1
1324	67	1	DMN	25.1701	1	0	0	100	236	0	0	1	0	0	0	1	154	69	0	5100	383	9.8	30.5	23.8	6.7	3.8	18	17	258	318	7.8	87.1	8.33	5.70864	136	5.1	98	6.9	7.1	6.2	16.2896	99.7	180	0.02	300	0	0	0	0
1325	40	1	CGN	24.4648	0	0	0	100	499	0	0	1	1	0	0	1	147	84	0	5500	339	9.6	28.5	11.3	6.2	4	10	9	274	205	9.4	79.4	12.42	4.27604	138	4.6	104	7.3	7.3	6	47.5336	132.6		0.06	169	0	0	0	0
1326	70	2	DMN	29.6875	1	0	0	100	586	0	1	0	0	0	0	1	187	92	1	4400	317	9.1	29.2	15.1	5.9	3.5	17	14	331	418	7.1	77.1	9.69	3.53073	142	5.1	110	8.5	9	4.7	41.5525	114.4	290	0.08	666	0	0	0	0
1327	38	2	CGN	30.4499	0	0	0	100	729	0	0	1	0	0	0	1	137	77	0	4400	361	9.2	28.6	1.8	6.5	3.9	12	10	247	260	11.1	84.8	10.48	3.86165	135	3.6	98	7.9	8	7.8	29.434	68.3	51.9	0.12	528	0	0	0	0
1328	59	1	PKD	25.4058	0	0	0	100	1757	0	0	1	1	1	0	2	132	85	0	3800	326	10.5	31.8	16.1	7	4	19	7	221	171	6.4	98.8	6.41	7.88614	140	5.1	106	7.2	7.2	5.1	18.9474	153.8	67.3	0.02	296	0	0	0	0
1329	76	1	DMN	18.8712	1	0	0	90	839	1	0	1	0	0	0	1	199	90	1	3600	386	11.3	35.4	8.6	6.3	4	22	19	320	202	8.7	63.4	10.23	4.39748	138	5	106	8.7	8.7	5.3	24.0506	40.9	402	0.03	109	0	0	0	0
1330	68	2	DMN	28.3968	1	0	0	80	2	0	1	1	0	0	0	1	184	97	0	6600	357	10.5	31.5	25.6	5.5	2.5	24	13	389	148	9.6	80.1	10.04	3.42468	147	4.8	112	8	9.5	7.8	35.5828	243.1	279	1.36	251	0	0	0	0
1331	70	1	NSC	25.1734	0	0	0	100	949	0	0	1	0	0	0	1	162	98	0	4200	269	8.3	25.8	16.1	5.7	3.1	8	6	317	168	7.7	95.1	13.87	3.22721	142	3.7	103	7.4	8.3	5.9	35.625	243.6	160	0.46	438	0	0	0	0
1332	52	2	NSC	19.7596	0	0	0	100	320	0	0	1	1	0	0	2	176	107	0	4600	384	11	35.2	19	6.8	4.2	16	7	198	366	7.2	59.5	6.29	6.16921	137	5.5	103	9.2	9.2	5.7	9.38628	17.8	115	0.05	697	0	0	0	0
1333	40	1	CGN	22.5355	0	0	0	100	475	0	0	1	0	0	0	1	152	94	0	7800	228	7	21.4	10.9	5.1	2.7	20	16	359	245	5.5	121.5	17.68	2.90579	137	3.3	109	4.7	6	9.2	52.4038	464.6	275	2.86	553	0	0	0	0
1334	70	2	RPGN	23.8642	0	0	0	80	13	0	0	0	0	0	0	1	113	68	0	6200	230	7.1	19.7	15.3	7.1	2.8	26	13	189	204	10.5	107.5	14.67	2.243	136	3.7	95	8	9.2	12				1.64		0	0	0	0
1335	88	1	NSC	21.801	0	0	0	95	1042	0	0	1	0	0	0	2	121	59	1	5200	340	10	32.5	12.9	5.2	2.9	17	12	208	318	4.4	52.3	6.47	6.95995	134	5.2	101	7.6	8.7	4.6	16.25	341.5	82.9	0.1	94	0	0	1	0
1336	77	2	CGN	16.6191	0	0	0	85	1320	0	0	1	1	0	0	1	127	62	1	7100	354	10.5	33.9	18.4	5.1	2.5	45	37	245	587	9.3	90	6.63	5.2034	143	3.1	102	8.2	9.7	3.5	30.2326	32.3	458	0.04	69	0	0	1	0
1337	48	2	NSC	28.1943	0	0	0	100	1097	0	0	1	0	1	0	2	152	84	0	6300	306	8.2	26.5	19.8	7	3.8	15	6	325	205	6.9	69.7	8.18	4.73563	140	4.4	99	6.7	6.9	7.7	28.8618	122.2				0	0	0	0
1338	70	2	DMN	24.6082	1	0	1	90	1019	1	0	1	0	0	0	1	105	65	1	6400	347	10	30.8	8.6	6.5	3.6	27	17	243	308	6.4	78	4.05	9.16953	140	4.8	104	9.2	9.6	4.2	12.3016	61.2		0.29		0	0	1	1
1339	71	2	CGN	19.0135	0	0	0	100	3547	0	0	0	0	0	0	1	159	95	0	4300	301	8.8	27.5	15.8	5.7	3.1	13	8	218	478	6.9	90.9	10.09	3.36417	138	4.4	106	8.1	9	4.7	31.6514	121.3	344	0.05	826	0	0	0	0
1340	75	2	NSC	15.2181	0	0	1	100	1924	0	0	0	0	0	1	2	105	59	1	4300	325	11.1	30.7	18.7	6.9	3.9	34	10	423	252	7	120.1	8.38	4.05765	132	3.8	93	9.2	9.3	6.2	20.3509	566.7	468	0.07	197	0	0	0	0
1341	76	2	NSC	21.6467	0	0	0	100	338	0	0	0	1	1	0	2	164	102	1	4000	352	9.3	29.5	18.6	6.6	3.8	11	6	181	418	6.1	62.8	5.67	6.19773	144	4.4	111	8.8	9	4.2	19.1824	24.9	114	0.02	179	0	0	0	0
1342	79	1	NSC	21.5231	0	1	1	85	4424	0	0	0	0	0	0	1	135	80	0	4200	324	9.8	29.8	16.3	6.1	3.4	12	9	270	273	8.9	104.4	8.71	5.18565	140	4.1	106	7.8	8.4	6.9	18.8153	46.1	287	0.05	642	0	0	0	0
1343	63	2	CGN	19.7106	0	0	1	100	751	0	0	1	0	0	0	1	138	78	0	5400	367	9.9	30.6	19.8	6.5	3.8	17	11	304	363	7.3	86.5	8.78	4.05371	137	3.5	93	6.4	6.6	7.8	14.9351	18	64.5	0.02	780	0	0	0	0
1344	76	1	NSC	20.0921	0	0	0	40	1683	0	0	0	0	0	0	1	150	85	1	4300	276	8.4	26.3	13.3	6.6	2.7	26	16	359	412	7.3	92.6	11.81	3.75809	133	4.1	93	7.2	8.5	7.8	15.6566	441.4	281	2.09	498	0	1	1	1
1345	59	1	CGN	27.2656	0	0	0	100	657	0	0	1	0	1	0	1	165	84	0	5400	349	10.4	30.9	14.6	6.2	3.5	13	11	211	185	6.6	124.8	9	5.44034	138	5.6	104	8.9	9.4	8.9	43.0233	251.5	18.4	0.18	125	0	0	0	0
1346	69	2	DMN	20.9702	1	0	0	50	117	1	0	1	0	0	0	1	141	88	1	5300	355	9.9	30.9	20.7	6.9	3.2	24	23	329	349	8.3	67.4	4.86	7.54252	138	5.9	105	8.6	9.4	4.8	10.9023	54.8	3070	0.87	529	0	0	1	1
1347	60	1	NSC	23.281	0	0	0	100	462	1	0	0	1	0	0	1	155	97	0	4700	308	9.1	27.2	19	6.7	3.7	14	3	493	226	7.7	78.2	9.21	5.27925	142	4	105	4.7	5	7.9	12.9032	48.1	670	0.87	455	0	0	0	0
1348	82	1	NSC	21.7759	0	0	0	85	533	1	0	0	0	0	0	1	167	69	1	3800	188	5.7	18	9.1	5.5	3.5	13	5	270	193	6.5	65.9	7.77	5.81322	141	5.9	110	8.5	9	4.9	35	284.1	316	0.02	130	0	0	0	0
1349	67	1	DMN	22.3726	1	0	0	70	854	0	1	1	0	0	0	1	123	62	0	8500	253	7	21	22.7	5	1.7	29	6	332	508	8.7	118.7	12.23	3.75037	127	3.8	84	6.7	9	11.3	19.8529	955.5	252	7.39	230	0	0	0	0
1350	60	1	CGN	20.3062	1	0	0	100	556	0	0	0	0	0	0	2	171	97	0	3400	273	8.1	24.6	7.7	5.4	2.9	17	13	278	202	8.3	144.2	14.04	3.32853	135	5.9	104	7.6	8.7	8.2	86.8644	185.8	83.6	0.08	242	0	0	0	0
1351	63	1	DMN	26.0987	1	0	0	20	9	0	0	1	1	0	0	1	154	88	1	10700	272	8.3	25.3	25.7	4.8	1.4	12	6	401	236	8.1	75.7	8.45	5.72018	143	3.8	111	6.8	9.4	6.7	21.5054	546.7	646	10.8	269	0	0	1
1352	70	2	DMN	29.0978	1	0	0	90	72	0	1	0	0	0	0	1	138	55	0	4400	269	7.7	25	12.9	6.1	3.2	34	28	304	301	6.8	70	5.93	6.04201	140	4.3	106	7.1	7.9	5.2	11.3725	72.9	463	0.17	285	0	0	0	0
1353	70	2	DMN	22.1131	1	0	0	90	1058	0	0	1	1	1	0	1	170	72	1	6200	326	8.9	27.1	18.5	5.9	3	19	12	298	128	7.6	72.5	7.37	4.76314	139	5	105	7	8	4.4	10.6557	17	338	0.02	207	0	0	0	0
1354	76	1	DMN	24.2014	1	0	0	100	414	0	0	1	0	0	1	1	101	52	0	4900	305	9.5	28.4	16.8	7.4	3.8	13	23	159	269	10.5	111	7.53	6.14886	137	4.7	108	8.2	8.4	8.1	43.7838	217	39.1	0.07	206	0	0	0	0
1355	68	2	DMN	24.4215	1	0	0	100	221	0	0	0	0	0	0	1	160	72	1	7200	344	9.3	30.6	23	6.4	2.7	12	17	340	267	7.1	58	8.14	4.30817	144	5.1	110	5.9	7.2	6.2	14.8515	41.8	102	2.22	334	0	0	0	0
1356	53	2	RPGN	24.2515	1	0	0	85	9	0	0	0	0	0	0	1	149	81	0	6600	467	13.4	36.7	26.6	4.7	2.4	9	12	182	290	10.4	92.5	4.54	8.76516	124	5.4	94	8.2	9.8	6.9	18.3784	451.5	64.7	0.44	56	0	0	0	0
1357	75	1	PKD	24.8468	0	0	0	100	145	1	0	0	0	0	0	1	140	77	1	4000	332	8.3	27.2	19.9	5.8	3	16	10	227	208	8	53.6	6.83	6.86757	139	3.8	113	8.3	9.3	5	15.3226	19.4	1690	0.18	335	0	0	0	0
1358	77	1	NSC	20.8006	1	0	0	25	1148	1	0	0	0	0	0	1	111	48	1	3800	299	8.5	27.4	14.9	6.5	2.8	24	16	246	267	6.5	78.1	7.19	6.44344	131	3.5	91	7.7	8.9	4.2	17.7515	98.2	943	0.4	294	0	0	1	0
1359	69	1	CGN	28.2011	0	0	1	100	603	0	1	1	0	0	0	1	107	58	1	5900	360	10.1	32	8.2	6.7	3.6	12	9	243	320	6.6	104	7.56	6.29433	139	5.7	106	7.2	7.6	5.6	60.9053	392.9		0.02		0	0	0	0
1360	61	2	DMN	29.9805	1	1	0	100	896	0	0	1	0	1	0	1	167	73	1	5700	297	8.2	25.5	22.2	5.7	2.5	10	8	344	292	7.6	54.3	6.13	6.06143	136	4.7	104	6.7	8.2	6.5	17.8218	170.9	134	1.01	383	0	0	0	0
1361	68	2	DMN	26.5692	1	0	0	75	836	1	0	0	0	0	0	1	156	68	0	12800	369	9	29	28.9	6.8	2.8	33	29	392	553	5.2	50.7	6.12	5.88586	142	4.1	105	7.3	8.5	5.6	31.0078	21.8	317	0.3	443	0	0	0	0
1362	70	1	DMN	26.5095	1	0	0	100	1287	0	0	1	1	0	0	1	138	79	1	10900	407	12.5	37.4	15.2	7.2	4.3	8	10	143	340	4.5	64.6	8.46	5.54262	135	5.6	102	10.2	10.2	3.8	10.9023	93.6	28	2.64	18	0	0	0	0
1363	72	1	DMN	21.3258	1	0	0	65	665	0	0	1	0	0	0	1	184	92	1	6500	386	11.5	35.7	9.1	8	3.8	37	19	320	391	8.1	59.3	9.18	5.02802	136	5.7	105	8	8.2	5.5	40.0685	141	2750	0.02	466	0	0	1	1
1364	70	1	NSC	28.7699	0	0	0	100	3	0	0	1	0	0	0	1	140	78	1	10100	235	7.7	23.7	21.2	7.9	4.1	20	14	319	471	4.4	89.9	7.87	5.99877	140	6.7	112	5.4	5.4	6.7	16.7347	269		1.71	369	0	0	1	0
1365	68	1	DMN	28.4232	1	0	1	100	286	0	0	0	0	1	0	1	162	77	1	3400	351	10	30.9	13.1	5.8	3	26	11	442	195	11.7	107	15.5	2.8817	137	5	101	7.2	8.2	6.3	6.29921	28.3	836	0.04	278	0	0	0	0
1366	77	1	CGN	20.6015	0	1	0	100	6291	0	1	1	0	0	0	1	136	71	1	5600	306	8.7	26.2	13.5	6.3	3.1	16	13	207	183	6.1	102.2	10.07	4.45723	140	4.8	107	7	7.9	6.3	30.8333	153	259	2.14	338	0	0	0	0
1367	60	2	DMN	36.346	1	0	0	100	224	0	0	0	0	0	0	1	149	77	0	6400	274	7.4	23.2	29.5	4.4	1.4	14	7	274	258	6.2	49.6	6.39	5.81968	145	3.7	113	6.9	9.5	6.2	20.1493	55	44.1	0.08	487	0	0	0	0
1368	81	1	CGN	19.9179	0	0	0	100	439	0	0	0	0	0	0	1	150	74	1	5700	254	7.9	23.9	14.6	6.5	2.9	9	8	159	242	10.1	77.8	7.85	5.76872	135	4.9	105	7.9	9	5.6	41.954	242.2	57.5	0.04	155	0	0	0	0
1369	72	1	DMN	20.6287	1	0	0	100	224	0	0	1	0	1	0	1	188	68	1	8500	417	11.2	34.6	9.8	5.8	2.7	15	10	475	199	7.1	96.8	15.32	2.87127	141	5.8	104	7.4	8.7	10.9	49.7817	104.5		0.11	396	0	0	0	0
1370	71	1	RPGN	16.9417	0	0	0	80	2821	0	0	0	0	1	0	1	100	72	0	7900	264	7.6	23.1	14.5	5	2.4	13	9	297	243	12.7	85.7	6.59	7.25488	133	3.4	94	6	7.6	8.4	5.82524	337	53.1	8.58	453	0	0	0	0
1371	58	1	NSC	22.7235	1	0	0	10	5	0	0	0	0	0	0	1	151	82	1	5600	211	6.8	20.8	12.6	5.6	3	6	4	204	166	8.2	73.2	11.45	4.20112	145	5	113	7.7	8.7	5.5	20	349.8	819	0.1	311	0	0	0	0
1372	80	2	CGN	24.929	0	1	0	100	923	0	0	0	0	1	1	1	124	69	1	7900	372	9	29.6	35.6	5.5	2.6	16	10	354	173	6.3	92.8	8.44	3.95222	134	4.1	96	5.8	7.2	4.6	6.55738	36.5	764	1.13	488	0	0	0	0
1373	82	1	CGN	23.8012	0	0	0	100	864	0	0	0	0	1	0	1	159	74	0	8900	245	7.5	22.6	31.3	6.3	2.4	20	14	435	303	8.2	108.5	7.36	6.1684	146	3.4	100	6.2	7.8	5.4	10.4294	447.5	129	29.8	373	0	0	0	0
1374	84	1	DMN	24.0651	1	0	0	95	304	0	0	1	0	0	0	1	155	68	1	5500	358	9.4	29.7	19.8	6	2.9	16	9	192	171	10.6	89.8	7.62	5.89759	140	3.9	105	7.9	9	5.7	9.54774	40.1	43.6	1.01	228	0	1	0	0
1375	46	1	DMN	27.7957	1	0	0	75	583	0	0	0	0	0	0	1	140	75	0	8800	255	7.8	24.7	18.1	5.6	2.3	13	9	235	284	7.7	92.2	8.28	6.40125	146	3.8	110	7.3	9	6.8	28.169	643.2	511	11.43	650	0	0	0	0
1376	60	1	DMN	28.2589	1	0	0	100	258	1	0	1	0	0	0	1	163	83	0	5300	308	9	28.6	37.8	6.3	3.2	12	14	229	257	8.2	81.7	8.34	5.8846	138	5.2	103	8.1	8.9	6.6	10.3734	219.6	394	5.27	394	0	0	0	0
1377	64	1	PKD	21.8175	0	0	0	100	3965	0	0	1	0	0	0	1	146	92	1	5000	331	10.7	31.4	12.5	6.6	3.5	17	16	159	158	8.1	70.7	7.96	6.07896	141	4.7	110	8.1	8.6	5	27.9412	446.7	102	0.06	256	0	0	0	0
1378	71	1	NSC	20.3397	1	0	0	100	1354	0	1	1	0	0	0	1	145	65	1	3800	339	10	31.3	12.9	7.1	3.8	8	5	219	166	9.1	100.1	7.86	5.98272	137	4	100	8.9	9.1	5.9	7.66667	22.9	208	0.02	226	0	0	1	0
1379	63	2	DMN	23.5139	1	0	0	100	6	0	0	1	0	0	0	1	119	85	0	5100	275	8.2	25.8	29.4	4.2	1.6	18	10	234	359	7.1	63.5	5.9	6.26215	133	4.2	98	7.1	9.5	6.1	27.907	140.2	122		590	0	0	0	0
1380	84	1	NSC	19.6366	0	0	0	100	435	1	0	0	1	1	0	2	156	81	1	5000	326	10	31.4	21.4	7	3.6	11	10	169	257	9.5	65.7	5.32	8.73748	140	4.3	104	9.3	9.7	4.3	15.102	133.6	268	0.12	207	0	0	0	0
1381	66	2	DMN	40.3746	1	0	0	100	1128	0	0	1	0	1	0	1	184	76	1	7200	314	7.9	24.5	24.7	6	3.3	13	9	343	305	7.6	83.7	7.26	4.92462	145	3.2	106	7.9	8.6	5.1	6.64336	30.3	421	0.25	354	0	0	0	0
1382	77	1	NSC	24.5479	0	0	0	100	2576	1	0	0	0	0	0	1	140	53	0	3900	283	8.9	28.3	14.9	5.5	3.1	7	5	154	107	11.1	63.2	7.39	6.25291	136	3.2	101	7.6	8.5	5.4	21.4286	54.5	525	0.14	214	0	0	0	0
1383	87	2	NSC	16.0108	0	0	0	95	30	0	0	0	0	1	0	1	139	77	0	4000	260	8	25.4	31.2	6.3	3.1	13	5	150	201	10.8	94	11.63	2.71681	134	5	90	9	9.9	6.8	14.9378	112.8	75.7	0.09	151	0	0	0	0
1384	76	1	CGN	17.0798	0	0	0	100	979	0	0	1	0	0	0	1	188	97	0	5200	253	8.7	25.7	17.2	5.7	3	53	58	330	229	8.3	60.7	6.59	7.11455	138	4	100	5	6	5.3	27.8075	246.7	791	0.32	406	0	0	0	0
1385	84	1	NSC	21.1631	1	0	0	100	734	0	1	1	0	1	0	1	158	69	1	5400	385	11	34.8	11.5	5.7	2.9	26	11	280	224	6.3	76.6	7.84	5.71678	139	3.8	104	6.7	7.8	4.8	47.093	175.8	351	0.17	234	0	0	0	0
1386	69	1	CGN	22.1436	0	0	0	100	3928	0	0	1	0	0	0	1	160	83	0	4800	251	6.8	22.6	22.6	5.6	3	22	9	310	214	5	75.5	8.62	5.45264	143	5	109	6.4	7.4	5.4	5.15464	16.9	54.3	0.48	380	0	0	1	0
1387	75	2	DMN	21.6651	1	0	0	75	66	0	0	0	0	0	0	1	174	78	1	3200	199	6.5	20.3	7.4	5.7	2.8	23	11	253	135	8.9	54.3	6.96	4.97152	138	4.1	105	7.7	8.9	5.8	15.4762	162.3	360	0.15	292	0	0	0	0
1388	73	1	NSC	21.0547	1	0	0	100	1321	0	0	1	0	0	0	2	187	92	1	3900	336	11.6	33.4	10.6	6.6	3	39	28	312	214	9.6	55.9	6.69	7.07965	139	5.3	107	8	9	6.4	43.5811	66.1	50.8	0.02	324	0	1	0	0
1389	80	1	NSC	24.3069	1	0	1	85	98	0	1	1	0	0	0	1	193	77	1	3500	240	7.3	22.3	19.7	5.8	3.2	7	8	251	243	7	97.2	9.36	4.77572	140	4.6	104	8	8.8	6	7.6412	27.9	289	0.14	506	0	0	0	0
1390	72	1	DMN	24.3879	1	1	0	100	832	0	0	0	0	1	0	1	176	88	0	6100	302	8.6	27.7	23.3	6.6	3.4	59	106	349	379	10.8	105.4	6.54	7.28627	140	6.5	107	8.6	9.2	5.6	10.596	22	262	0.34	401	0	0	0	0
1391	75	2	NSC	22.7096	0	0	0	100	639	0	0	0	0	0	0	1	164	78	0	2000	283	8	26.1	10.3	7.3	3.9	29	19	256	400	10.7	81.1	4.29	8.44103	143	3.9	104	9	9.1	4.3	14.4068	40.1	718	0.15	495	0	0	0	0
1392	82	1	CGN	17.9602	0	0	0	10	205	0	1	0	0	0	0	1	148	80	1	9300	354	10	33.4	28.4	7.2	2.8	40	25	278	415	5.1	86.2	4.39	10.8563	138	5.7	109	9.9	11.1	8	10.0962	66.8	20.5	4.48	9	0	0	1	0
1393	33	1	PKD	19.2189	0	0	0	100	314	0	0	0	0	0	0	1	115	87	0	3900	304	9.1	28.6	7.4	5.9	3	14	3	181	179	8.6	106.8	10.97	5.17609	137	3.9	99	8.6	9.6	7.3	14.2857	149.8	95.4	1.32	130	0	0	0	0
1394	71	1	NSC	24.5906	0	0	0	100	1525	0	0	1	0	0	0	1	159	88	0	5600	304	9.1	28.1	11.5	5.4	2.7	61	75	671	305	7	137.2	20.75	2.06858	137	4	99	5.3	6.6	11.6	87.6404	735.8	305	0.31	403	0	0	0	0
1395	52	1	DMN	19.4966	1	0	0	100	0	0	0	0	0	0	0	1	139	68	0	6800	188	5.3	16.2	15.2	5.9	3.3	6	10	439	157	13.9	124.5	22.81	2.03948	139	3.7	91	7.8	8.5	12.9	55.2381	1804	1120	0.1	391	0	0	0	0
1396	69	1	NSC	22.4059	0	0	0	100	0	0	0	0	0	0	0	1	134	68	0	18200	156	4.8	14.4	15	6.5	3	13	10	657	212	13.8	152.7	24.69	1.72438	139	4.4	106	5.2	6.2	16.8	88.75	737.5	391	3	532	0	0	0	0
1397	66	1	CGN	21.0052	0	0	0	100	685	0	0	1	0	1	0	1	156	81	1	2600	361	9.2	29.7	19.2	5.8	3.4	18	12	243	226	7.8	120.7	12.46	3.69059	140	4	99	7.1	7.7	5.2	6.89655	7.6	502	0.02	530	0	0	0	0
1398	82	1	Unkown	15.9911	0	0	0	65	68	1	0	0	0	1	0	1	102	50	1	6200	311	8.6	28.3	18.7	5.5	2.4	36	22	234	462	4.8	58	5.46	8.55162	140	4	104	7.1	8.7	4.5	15.0943	459.9	98.3	1.91	156	0	0	0	0
1399	48	2	DMN	25.112	1	0	0	100	225	0	0	0	0	0	0	2	157	95	0	7700	348	10	31.5	24.6	6	3.2	13	11	222	361	7.9	81	7.69	5.06672	134	5.3	97	8.5	9.3	7.7	28.9062	141	3.7	1.23	618	0	0	0	0
1400	62	2	DMN	25.5218	1	0	0	100	714	0	0	1	1	1	0	1	194	87	1	6800	289	8.5	25.7	25	6.4	3.5	25	29	364	276	8.4	125.1	7.98	4.52104	138	5	96	9.7	10.2	10.6	11.4943	102	459	0.14	88	0	0	0	0
1401	73	2	NSC	21.2222	0	0	0	100	687	0	0	1	0	0	0	1	168	72	1	5700	284	8.3	26.2	9.2	6	3.2	11	8	248	254	9.9	84.7	9.67	3.49636	141	2.7	102	7.8	8.6	6.1	8.12183	140.7	282	3.53	336	0	0	0	0
1402	75	2	PKD	23.6824	0	0	0	100	2277	0	0	1	0	0	0	1	172	82	0	4000	362	10.6	33.7	16.3	5.7	3.2	15	12	265	353	8.2	90.8	6.13	5.71244	142	4.6	109	8.1	8.9	5.7	8.97959	23.3	202	0.03	687	0	0	0	0
1403	63	1	DMN	20.6489	1	0	0	80	739	0	1	1	0	1	0	1	141	71	0	4400	319	9.4	28.7	20.1	7.4	3.3	7	9	284	282	8.4	83.9	8.23	5.88767	138	4.7	100	8.3	9	5.2	22.8464	85.2	21.2	0.02	258	0	0	0	0
1404	69	1	CGN	23.0639	0	0	0	100	801	0	0	1	0	0	0	1	130	73	1	5900	357	10.7	30.6	9.6	6.5	3	44	19	246	300	10.7	120.7	10.62	4.33982	131	3	87	8.1	9.1	7.2	32.0312	438.7	316	8.88	369	0	0	1	0
1405	65	2	NSC	23.6926	0	0	0	0	167	0	0	1	0	1	0	1	103	48	1	6600	282	8.4	26	22.9	6.3	2.5	10	2	147	132	9.9	115.2	9.81	3.55839	139	4.1	98	8.6	10.1	8.2	14.2857	254.7	35	1.68	301	0	0	0	0
1406	67	1	PKD	22.9207	0	0	0	100	27	0	0	0	1	0	0	1	152	89	0	5900	219	6.8	20.5	23.7	6	3.2	17	19	349	256	9.9	98.3	9.79	4.78412	138	4.4	105	7.5	8.3	5.7	23.3696	467.5	1330	0.32	292	0	0	0	0
1407	80	1	NSC	14.0422	0	0	0	95	360	1	0	1	0	0	0	1	125	51	1	4600	289	9.3	27.6	8.9	6.6	3.5	10	6	159	202	14.2	135.1	11.3	3.8864	140	4.9	102	7.9	8.4	5.9	24.3478	276.5	62.5	0.03	317	0	0	0	0
1408	76	2	DMN	22.3964	1	0	0	30	675	0	1	1	0	0	0	1	112	57	0	16200	265	7.7	24.9	25.6	5.5	2.7	26	6	390	298	7.8	72.7	6.39	5.43794	137	5.3	101	7.8	9.1	6.6	8.67347	48.8		13.3		0	0	1	0
1409	46	1	NSC	21.7398	0	0	0	100	352	0	0	0	0	0	0	2	149	81	0	8700	301	9.3	27.4	32.6	5.9	3.5	7	3	175	187	12.4	62.4	7.53	7.10193	138	4.3	103	8.5	9	5.6	18.0617	225	78.7	1.54	141	0	0	0	0
1410	82	2	NSC	19.8478	1	0	0	95	55	0	0	0	0	1	0	1	114	62	0	6200	258	7.9	22.9	15.2	6.3	2.8	11	8	219	222	5.5	111.5	6.33	5.37584	130	4.2	96	7.5	8.7	5.8	34.7826	346.9	239	8.09	399	0	0	0	0
1411	58	2	DMN	27.4243	1	0	0	100	71	0	0	0	0	0	0	1	207	110	0	8200	308	8.5	27	31.1	4.5	1.7	12	7	485	432	4.3	55	7.19	5.16513	139	3.8	107	5.2	7.5	5.9	14.4737	71.5	513	0.5	636	0	0	0	0
1412	75	1	DMN	13.2649	1	0	0	60	66	0	0	1	0	0	0	1	145	66	0	9700	259	8.3	24.5	27.9	5.6	2.4	19	4	233	252	4.5	40	3.85	12.8578	137	3.6	102	8.1	9.7	3	13.2184	76.9	1280	11.57	166	0	0	1	0
1413	74	2	Others	19.0967	0	0	0	20	214	0	0	0	1	0	0	1	126	47	1	10600	282	8.3	25.2	16.3	7.5	4.1	45	15	375	151	13.2	71.3	4.71	7.65053	131	6.2	96	8.6	8.6	9.5	5.74713	185.6	1430	0.35	499	0	0	0	0
1414	87	2	NSC	22.659	0	0	0	100	1113	0	0	1	1	0	0	1	120	50	0	5300	235	7.4	23.1	16.7	6.4	3.3	17	12	182	142	7.5	78	8.48	3.8383	140	5	106	9.1	9.8	5.5	22.6496	40			38.5	0	0	1	0
1415	43	1	DMN	25.6502	1	0	0	95	394	0	0	1	0	0	0	1	180	95	0	5100	323	8.7	28.6	22.3	5.6	2.6	26	16	346	174	8.8	56	8.64	6.22946	139	5.6	108	7.2	8.6	6.5	17.7419	121			160.9	0	0	0	0
1416	69	1	DMN	30.9829	1	0	0	100	2613	0	0	1	1	0	1	1	145	71	0	7300	234	7.6	23.6	18.9	6.8	3.1	11	7		258	2.3	62	8.08	5.85253	141	4.3	106	8.2	9.1	4.5	28.6957	101			114.8	0	0	0	0
1417	71	2	RPGN	33.61	0	0	1	100	3361	0	0	1	0	1	0	1	132	61	0	4100	313	9.1	27.2	20.7	5.6	3.3	15	6	165	148	7.3	83	7.3	4.79358	124	3.7	90	8.4	9.1	5.6	22.3301	49			378	0	0	0	0
1418	63	1	DMN	25.7619	1	1	0	100	1	0	0	1	0	0	0	1	222	99	0	5500	303	8.8	27.3	21.1	6.9	3.4	14	15		260	8.9	60	5.83	8.58518	139	4.8	105	7.8	8.4	5.8	20	211			339.6	0	0	0	0
1419	51	1	CGN	22.8405	0	0	0	100	3452	0	0	1	0	0	1	1	151	86	0	5000	353	10.6	32.5	17.5	7.2	4	7	5	216	170	7.2	51	9.17	5.55772	141	4.6	108	7.7	7.7	5.5	51.9713	44	157.6		730.9	0	0	0	0
1420	53	2	Unkown	21.4855	0	0	0	100	761	0	1	0	0	1	0	1	146	80	0	9000	342	10	31.8	38.4	7.4	3.6	10	10	253	270	9.4	95	5.77	6.74299	142	4.8	110	8.2	8.6	4.7	29.4444	84	47.7		171.7	0	0	0	0
1421	53	1	CGN	25.5965	0	0	0	100		0	0	1	1	1	0	1	127	75	0	4700	205	6.4	20.4	32	6.1	2.9	9	16		360	6.8	115	12.75	3.83271	136	5.9	101	8.3	9.4	8.1	7.78689	100			1670	0	0	0	0
1422	53	1	CGN	27.2776	0	0	1	95	53	0	0	1	1	1	0	1	161	103	0	5900	325	8.9	27.9	23.7	6.3	3.1	17	11	266	205	8.9	144	15.37	3.12402	142	4.9	105	7.3	8.2	7.1	12.0192	398			498.7	0	0	0	0
1423	50	2	Others	21.5407	0	0	0	100	3279	0	1	0	1	0	0	1	160	104	0	12800	261	7.6	24.8	34.7	5.9	2.8	5	2		113	10.2	139	12.31	2.99295	136	4.5	102	7	8.2	10.4	35.8407	28			201	0	0	0	0
1424	51	1	CGN	23.7388	0	0	0	85	3620	0	1	1	1	0	0	1	147	93	0	4900	222	6.5	20.6	21.6	5.7	2.8	10	5	156	132	5.6	113	16.99	2.83072	139	6	103	8.1	9.3	11	13.1222	36			312	0	0	0	0
1425	45	1	CGN	22.5659	0	0	0	95		1	1	1	0	0	1	1	135	87	0	5300	317	8.1	27	15.7	6	3	13	10		363	8.5	92	8.54	6.22752	138	5.1	109	5.8	6.8	7.9	15.5642	7.6			668	0	0	0	0
1426	84	1	NSC	25.3059	0	0	0	40	871	0	1	0	0	0	0	1	125	61	1	5500	326	9	28.2	19.7	5.8	2.5	12	3		183	5.1	49	7.8	5.74886	132	4	95	7.9	9.4	5.8	18.5185	176			210	0	0	1
1427	90	2	NSC	17.3778	0	0	0	10	1218	0	1	0	0	0	1	1	118	55	1	4600	170	5.7	15.7	2.2	6.3	2.1	35	29		403	6.3	167	4.47	7.65847	136	3.8	100	8.7	10.6	4.2	91.4634	670			16.1	0	0	0	0
1428	79	1	NSC	25.7883	0	0	0	100	14	0	0	1	0	0	0	1	141	81	0	5400	262	8	25	11.8	5.4	2.6	24	45	307	317	10.6	65	7.33	6.26266	140	3.9	106	6.6	8	6	16.0494	429			168.7	0	1	1	0
1429	62	2	DMN	24.3952	1	0	0	100	116	1	1	1	1	0	0	1	209	92	0	6300	409	11	31.8	18.9	6.5	3	13	12		378	6	61	6	6.17636	126	5.4	99	8.5	9.5	6.1	9.87124	19			301.6	0	0	0	0
1430	82	1	CGN	24.1084	0	0	0	100	1349	0	0		0	0	0	1	161	77	0	4900	260	8	25.1	14.9	5.8	3	23	11	222	186	6	100	8.34	5.37999	139	4.8	103	7.5	8.5	6.7	43.1818	85	177		307.7	0	0	0	0
1431	62	2	NSC	32.9379	0	0	0	100	1420	0	0	1	1	0	0	1	155	75	0	8000	330	9.8	30	19.7	6.2	3.7	10	10	237	181	5.8	78	10.42	3.37662	140	5.8	108	8.5	8.8	6.8	28.5124	72	22.3		540.3	0	0	0	0
1432	62	1	DMN	31.8457	1	0	0	100	284	0	0	1	1	0	0	1	179	92	0	11400	268	8.1	24.2	20.8	7.1	3.5	16	16	303	176	9.2	88	7.41	6.63444	143	5.6	108	5.6	6.1	5.2		155			329.4	0	0	0	0
1433	88	2	NSC	20.9201	0	0	0	100	747	0	0	1	0	0	0		131	59	0	5100	334	9.3	28.5	10.1	6.2	2.5	16	17	234	395	7.2	104	6.4	5.20498	135	2.9	98	6.3	7.8	5.6	13.0952	206	510.4		240.4	0	0	0	0
1434	90	1	NSC	22.719	0	0	0	25	887	1	1	1	0	0	0		105	44	0	6700	320	8.9	28	20.1	5.8	2.5	16	13	169	417	6.3	126	6.52	6.85721	126	5.6	105	7.7	9.2	6.3	48.4472	141	119		132.4	0	0	1	0
1435	75	1	DMN	21.8562	1	0	0	100	598	1	0	0	1	0	0		153	76	0	8300	247	7.8	23.3	37.5	6.6	2.7	12	5	234	224	8.4	36	8.87	5.15977	138	3.6	103	7.5	8.8	7.3	22.6415	313	419.2		350.9	0	0	1	1
1436	32	1	CGN	22.1234	0	0	0	100	327	0	0	1	1	0	0		175	114	0	6800	340	10	30	13.8	6.7	4	14	12	300	177	8.3	112	11.04	5.1858	139	5.4	101	6.1	6.1	9.7	39.3574	57	48.7		419.9	0	0	0	0
1437	82	1	DMN	22.4793	1	0	0	20	354	0	1	1	1	0	0		128	63	0	5700	262	8.7	26.8	17.9	6.2	2.6	13	6		182	8.4	39	8.4	5.33796	138	3.8	102	8.8	10.2	3.5	28.5714	102	130.5		181.7	0	0	1
1438	53	1	CGN	25.4437	0	0	0	100	9332	0	0	1	0	0	0		135	80	0	7700	250	8	24.5	26	6.3	3.2	13	11	235	149	9.3	88	10.73	4.62869	141	4.7	110	8.3	9.1	6.8	37.9747	243	144		291	0	0	0	0
1439	68	1	DMN	25.1105	1	0	0	100	178	0	0	0	0	0	0		180	70	0	5800	254	6.8	22.3	25.7	6	2.7	13	8	330	233	6.7	51	7.65	6.23945	140	5.7	108	7	8.3	5.8	8.99471	61	306		138.7	0	0	0	0
1440	41	1	DMN	30.6588	1	0	0	100	489	0	0	1	1	0	0		153	95	0	6500	375	11.4	34	16.2	7.1	4.5	13	23	233	126	8.6	65	10.12	5.31209	141	5	104	8.7	8.7	5.8	36.8421	233	40.3		99.6	0	0	0	0
1441	51	1	CGN	28.2343	0	0	0	100	1289	0	0	1	1	1	0	1	170	93	0	7100	325	9.1	28.4	16.1	6.6	4.2	22.2	18.1	363.5	228.2	5.6	138.4	19.28	2.46503	136.8	6.2	105.4	7.3	7.3	9.6	23.3333	165	58.9	0.04	274	0	0	0	0
1442	81	1	DMN		1	0	0	30	1924	1	1	0	0	1	0	1	86	49	1	5500	303	8.7	26.8	22.4	6.4	3.3	7.3	1	163.6	191.8	16.3	112.4	10.68	4.11917	122.2	4.1	81.8	8.8	9.5	4.7	28.4358	546	349	1.33	130	0	0	1	1
1443	54	1	Others	20.8155	1	0	0	100	1256	0	0	0	0	0	0	1	161	96	1	6100	407	12.8	40.9	9.4	5.8	3.4	42.2	68.4	555	224.1	12	119.7	9.58	5.21184	148.5	5.5	123.2	5.3	5.9	8.7	33.1944	59.8	786	0.01	441	0	0	1	0
1444	73	2	CGN	21.8222	0	0	0	100	577	0	0	1	0	0	0	1	124	72	1	6000	325	9.9	29.4	20.4	6.3	3.7	13.8	8.4	205.6	342.8	8.5	199.6	6.17	7.73492	144.9	5.1	106.1	8.2	8.5	5.8	22.6446	162	52.7	0.14	865	0	0	1	1
1445	68	1	DMN	23.4586	1	0	0	100	657	0	0	1	0	1	0	1	164	83	1	6700	386	10.4	33.8	16.6	6.2	3.5	22.4	25.1	236.7	245.6	8	100.3	10.31	4.5016	134.4	5.4	101.3	7.4	7.9	6.3	22.8342	88.3	178.7	3.03	288	0	0	0	0
1446	42	2	Unkown	40.5077	0	0	0	100	0	0	0	0	0	0	1	1	148	75	0	12500	156	4.3	13.6	9.4	7.1	3.2	15.1	13.9	386	168	8	143.3	15.4	2.46278	136	6.2	106	5.5	6.3	10.9	23.3047	44.1		11.6	328	0	0	0	0
1447	78	2	CGN	28.3321	0	0	0	90	4	0	0	1	0	0	0	1	105	62	0	11000	222	7.3	21.8	22.1	7.7	4.4	33.7	18.9	316	181	11	90.5	14.3	2.23603	135	8.2	108	8.9	8.9	10.9	58.1967	382		0.72	195	0	0	0	0
1448	77	1	NSC	23.6832	0	0	0	100	2518	0	0	1	0	0	0	1	124	69	1	4300	349	10.3	32.7	14.7	7.1	4	17.5	12.3	306	441.6	7	95.4	6.34	7.39423	136	6	104.8	7.5	7.5	5.2				0.28	265	0	0	1	1
1449	63	1	DMN	22.0386	1	0	0	100	183	0	0	1	0	0	0	1	172	97	1	5500	397	11.5	34.8	14.3	6.8	3.4	30.5	37.3	253.3	200.2	8.5	102.6	10.32	4.59648	136.9	5.1	105.7	7.8	8.4	7.6	52.973	342	342.6	0.02	399	0	1	0	0
1450	70	2	CGN	21.9263	0	0	0	100	1018	0	0	1	0	0	0	1	217	106	0	6200	358	10.6	33.1	17.8	5.8	3.8	16.9	9	311.9	252.9	6.8	108.5	9.22	3.7281	138.1	3.8	107.8	7.7	7.9	5.2	31.4209	59.4	145	0.03	316	0	0	0	0
1451	68	1	CGN	22.71	0	0	0	100	834	0	0	1	0	0	0	1	162	84	0	6200	322	9.2	29.7	17	6.3	3.6	7.4	5.2	234.5	250.1	9.8	112.9	11.33	4.06017	143.5	6.6	119.7	6.1	6.5	8.4	89.0323	412	61	0.79	364	0	0	0	0
1452	56	2	CGN	21.7047	0	0	0	100	622	0	0	1	1	1	0	1	113	68	1	22700	294	9.3	29.7	27.9	5.2	3.1	10.3	3.6	260.3	206.1	9.1	103.7	13.35	2.65118	136.8	3.9	91.6	7.8	8.7	7.4	7.21591	157	46.3	9.26	682	0	0	0	0
1453	64	1	CGN	25.0278	0	0	0	100	1490	0	0	1	0	1	0	1	201	116	0	3100	276	9.4	28.7	7.4	5.4	3.5	29	26.6	307.4	248.5	5.8	69.6	11.42	4.09582	144.8	4.4	113.2	7	7.5	5.4	34.0476	140	348.3	0.02	695	0	0	0	0
1454	75	2	DMN	22.5429	1	0	0	85	197	0	0	1	1	0	1	1	127	59	1	7800	331	9.5	29.8	14.5	5.6	3.2	13.2	3.5	212.6	235.1	7.5	103.5	5.83	6.03479	134.8	4.7	105.9	8.2	9	6.1	22.6	73	55.8	0.44	214	0	0	0	0
1455	46	1	DMN	22.3536	1	0	0	100	760	0	0	0	0	1	0	1	176	86	0	10000	332	9.6	27.4	17.4	5.2	2.8	12	17.2	347		6.9	102.8	9.87	5.28211	136.6	4.1	107	8	9.2	6.3		281		0.02	172	0	0	0	0
1456	77	1	NSC	21.4083	0	0	0	90	19	0	0	0	0	0	0	1	123	75	0	5000	289	9.2	28.7	15.9	5.2	3.3	14.5	12.7	149.2	268.3	11.6	53.5	7.26	6.3755	138.4	4.4	106.1	8.4	9.1	3.3	26.1637	82.3	115.7	0.07	220	0	0	1	0
1457	72	2	NSC	21.4263	1	0	0	100	987	0	0	1	0	0	0	1	113	72	0	4200	371	10.8	33.8	15.3	6.1	3.2	16.9	7.6	216.5	206.7	19	162.7	6.84	5.12673	135.8	4.3	92.5	7.8	8.6	7.1	41.0173	175	2571.6	4.49	462	0	0	0	0
1458	75	2	DMN	21.0079	1	0	0	100	17	0	0	0	0	0	0	1	147	53	0	3500	258	8.3	24.6	11	6.2	3.4	11.1	2.3	176.7	373.1	12.2	83.5	8.02	4.25733	133.6	3.9	102.6	6.6	7.2	5.7	14.0225	74.3	98.7	1.23	528	0	0	0	0
1459	83	1	CGN	18.3915	1	0	0	100	2245	0	1	1	0	0	0	1	171	77	1	7900	473	12.2	37.3	22.1	5.9	3.1	14.9	20.8			9.3	85.8	8.66	5.14496	140.9	4.6	113.8	8.2	9.1	6.8	41.9256	129	285.5		196	0	0	0	0
1460	68	1	CGN	29.9251	0	1	0	100	2524	0	0	1	0	0	0	1	161	75	0	12300	358	11	33.8	25.5	5.3	3.3	9.3	9.7	380.1	222.5	4	47.1	8.1	5.86123	139.8	5.2	113.8	6.3	7	4	41.3766	45.8	29.3	0.81	420	0	0	0	0
1461	82	2	CGN	23.8683	0	0	0	100	2886	0	0	1	0	0	0	1	182	89	1	3700	400	13.3	39.4	17.2	6.2	4.1	22.5	15.4	262.6	273.8	7.4	73.2	7.37	4.55168	140.2	4.2	106.7	8.9	8.9	5.8	24.7871	131	193	0.01	586	0	0	0	0
1462	78	1	NSC	24.9328	1	0	0	70	715	1	0	1	0	0	0	1	97	58	1	4700	310	9.6	29.2	12.5	6.4	3.5	21.6	7.9	182.8	438.4	8.3	98.2	4.47	10.7978	131.8	4.6	101.5	8.9	9.4	4.6	16.636	110	288.8	0.28	142	0	0	1	1
1463	72	1	CGN	21.7376	0	0	0	100	249	0	0	1	0	0	0	1	250	91	0	14600	309	10.6	32.5	29	6.2	3.2	32.4	30	226.2	1571.4	9.6	125.9	12.83	3.48616	134	7.9	106.4	7.8	8.6	5.5	29.7297	98.9	770.5	29.17	151	0	0	1	0
1464	67	2	CGN	20.9298	0	0	0	100	2633	0	0	1	0	0	0	1	89	49	0	6500	447	14.2	43.5	15.9	4	2.3	16.5	24.2	375.3	164.5	8.8	110.1	9.05	3.85291	137.5	3.6	100.9	5.7	7.4	4.3	10.1274	186	556.6	3.01	214	0	0	0	0
1465	74	2	DMN	27.3826	1	1	0	100	1574	0	0	1	1	0	0	1	166	75	1	4000	341	10.7	34.2	12.4	6.3	3.6	12.7	4.8	226.3	270.4	8.1	51.5	7.99	4.29132	136.2	4.3	107.6	8.2	8.6	4.8	38.1152	225	327.5	0.01	307	0	0	0	0
1466	68	1	DMN	24.9344	1	0	0	100	952	0	0	1	1	0	0	1	153	74	0	4400	235	6.8	21.6	12.3	5.7	3.1	18.9	13	286.2	326.9	10	105	10.54	4.39424	140.1	4.6	110.4	7.6	8.5	6	29.4167	30.8	238.3	0.21	326	0	1	0	0
1467	85	1	CGN	22.6056	0	0	0	100	2853	0	0	1	1	1	0	1	168	76	1	5000	382	10.5	33.4	14	7	3.8	10.9	3.3	172.8	176.3	8	74.6	11.69	3.68018	138.5	4.7	103.5	9.3	9.5	5.2	30.0397	21.4	225.5	0.04	313	0	0	1	1
1468	65	1	NSC	23.1363	0	0	0	100	1532	0	0	0	0	1	0	2	154	87	0	7200	282	9.4	27.8	14.3	6.4	3.8	24.8	17.4	346.8	137.3	6.3	94.3	14.4	3.16408	132.6	6.2	107.4	7.7	7.9	8.4	35.089	19.1	149.8	0.01	255	0	0	0	0
1469	54	1	CGN	26.0318	0	0	0	100	1875	0	0	1	1	1	0	1	148	94	0	3000	411	9.7	31	14.8	6.3	4.1	7.9	12.9	360.2	258.9	6	108.6	16.47	2.88099	139.7	6	108.8	6.7	6.7	9.3	9.26518	7.1	92.7	0.03	448	0	0	0	0
1470	70	1	DMN	21.2119	1	0	0	85	190	1	0	0	0	0	0	1	130	71	1	8400	278	8.8	25	9.9	6.3	3.3	19.1	21.7	247.4	338	13	101.3	7.57	6.25933	136.6	3.6	104.9	7.9	8.6	5.3	25.1053	150	1616.9	0.57	308	0	0	1	0
1471	56	1	CGN	22.9066	0	0	0		1600	0	0	1	0	1	0	1	131	71	0	8800	303	9.1	27.2	20.3	6.3	3.9	10.5	19.2	229.1	183.8	6.6	99.2	14.29	3.33017	139.6	4.8	106.3	6.7	6.8	5.9	24.3866	45	35	0.11	422	0	0	0	0
1472	80	1	NSC	20.1951	0	0	0	100	1264	1	0	1	0	0	0	1	111	42	0	3800	136	4.9	13.6	6.2	5.7	2.9	23.5	21.2	149.6	296.5	12	120.8	8.36	5.40407	124.8	3.9	82.8	8.3	9.4	6.1	87.971	3090	490.8	5.61	297	0	0	0	0
1473	81	1	RPGN	17.1904	0	0	0	55	881	0	0	0	0	0	0	1	140	23	1	4000	406	12.1	35.7	16.5	5.8	3	19.3	8.9	403.7	298.9	8.4	143.5	6.86	6.68541	134.9	3.7	94.8	6.6	7.6	5.6	37.7551	717	449.7	5.2	227	0	0	1	0
1474	75	2	DMN	29.8765	1	0	0	100	204	0	0	1	0	0	0	1	164	74	0	7700	248	6.9	21.6	24.8	5.1	2.9	16.9	8.5	242.1	389	5	65.7	6.31	5.53441	143	6.8	115.9	7.8	8.9	5.5	23.2836	55.7	440	0.08	221	0	0	1	1
1475	78	1	NSC	25.2048	0	0	0	50	457	0	1	0	0	1	1	1	123	54	0	7000	260	8.7	26.6	12.2	5.6	3.2	24.8	21.8	433.4	393.1	8.8	91.5	11.13	3.9802	146.4	4.2	113.1	7.5	8.3	6.8	27.2414	209	802.6	2.62	191	0	0	1	1
1476	75	1	Unkown	28.2397	0	1	0	100	2944	0	0	0	0	0	0	1	111	63	1	5200	304	10.2	30.3	17.1	6.3	3.9	15.8	24.9	209.3	257.2	9.5	59.4	7.76	5.97242	137.6	4.6	109.6	7.2	7.3	5.2	32.0248	51.8	114.4	0.52	286	0	0	0	0
1477	69	1	DMN	26.6794	1	0	0	100	412	0	0	1	0	0	0	1	177	88	0	3300	302	9.1	27.2	5.1	6.1	3.6	23	14.4	278.2	233.4	9.8	54.5	8.78	5.34403	143.6	4.9	113.8	7.8	8.2	4.4	16.4088	48.9	346.8	1.22	228	0	0	0	0
1478	80	1	NSC	20.3261	1	0	0	100	968	0	1	1	0	0	0	1	178	85	1	21000	268	8.4	25.4	47.7	6.4	3.3	22.6	4.8	351.5	492.4	6.5	140.4	8.1	5.59413	139.4	3.8	94.5	7.4	8.1	4.9	11.497	425	1174.1	2.19	230	0	0	0	0
1479	75	1	CGN	25.5859	0	0	0	100	1770	0	0	1	1	1	0	1	178	94	0	4100	329	9.8	29.6	14.8	6.2	3.4	18.7	20.5	243.5	160.2	9.6	90.6	13.15	3.35393	137.9	4.7	108.7	7.2	7.8	3.3	22.5806	112	401.4	1.38	335	0	0	0	0
1480	83	2	NSC	18.855	0	0	0	100	6	0	0	1	1	0	0	1	142	87	0	3600	365	10.5	34	14.1	5.8	3.2	14.6	6.1	237.1	141.3	10.5	84.7	9.69	3.36227	138.4	3.7	82.1	6.7	7.5	7	16.9329	73.8	68	0.69	221	0	0	0	0
1481	82	2	CGN	24.9227	0	0	0	65	261	0	0	1	0	0	0	1	191	97	0	5800	265	7.9	23.9	24	5.4	2.8	12.6	5.3	268.9	267.1	10.1	76.4	5.73	5.9946	136.8	3.4	106	7.9	9.1	5.4	10.9244	76.8	548.7	0.82	52	0	0	0	0
1482	64	2	DMN	22.2369	1	0	0	100	3079	0	0	0	0	0	0	1	174	86		6600	389	10.7	32.3	19	6.3	3.4	23.3	6.3	379.8	372.1	9.9	75.4	11.95	2.88026	140.1	3.8	106.1	6	6.6	7.3	10.3653	6.9	405.5	0.06	866	0	0	0	0
1483	60	1	NSC	18.6563	0	0	0	100	3052	0	0	0	1	1	0	2	159	103	0	4300	405	12.4	37	12.8	6.9	4.2	20.4	8	182.3	241.7	8.7	80.6	7.94	6.20967	138.1	4.6	100.4	8.9	8.9	5.4	74.3141	208	28.6	0.03	154	0	0	0	0
1484	55	1	DMN	25.2505	1	0	0	100	0	1	0	1	0	0	0	1	195	102	0	14000	320	9	27.8	19.2	6.3	3.4	13.7	6.4	271	331.3	6.2	66.8	6.93	7.38849	138.8	4.4	108.5	6.8	7.4	4.8	22.9275	164	1570.2	1.94	487	0	0	0	0
1485	42	2	CGN	26.5625	0	0	0	100	1606	0	0	1	0	1	0	1	156	105	0	6600	399	12.1	37.6	22	6.2	3.7	14.1	6.7	218.1	231	6.5	91.6	13	2.96428	136.2	4.6	105.4	9.2	9.5	6.7	31.5831	44.4	69.9	0.04	1070	0	0	0	0
1486	70	2	NSC	23.7508	0	0	0	100	2606	0	0	0	0	1	0	1	141	78	0	4800	317	9.4	29.2	18.2	7.1	4.3	10.7	5.6	152.1	300.1	9.2	69.5	9.46	3.62475	138.3	5.1	105.1	9.4	9.4	3.7	48.97	320	113.2	0.03	724	0	0	0	0
1487	82	2	DMN	31.7735	1	0	1	85	533	1	0	0	0	0	0	1	139	53	1	9100	233	7.5	24.4	15.4	5.5	3	15.4	6.4		227.1	8.4	58.6	7.49	4.47197	141	3.8	107.4	8.4	9.4	5	44.3084	399	622.6	3.42	56	0	0	1	0
1488	63	1	DMN	23.3218	1	0	0	100	641	0	0	0	0	0	0	1	146	79	0	3600	264	8.2	24.5	14.6	4.8	2.5	13.1	9.2	275.1	245.5	7.6	54.3	6.65	7.43403	140.5	4.2	114.7	7.3	8.8	5.1	33.5106	370	2858.8	0.28	202	0	0	0	0
1489	30	1	CGN	20.9641	0	0	0	100	576	0	0	1	1	1	0	1	133	84	0	7700	280	8.3	24.9	22.6	5.7	3.4	14	79.5	255.2	321.8	13.1	157.3	21.82	2.50704	136.5	4.9	96.1	6	6.6	10.1	20.8393	194	2902	1.88	266	0	0	0	0
1490	72	1	DMN		1	0	0	85	336	0	0	1	0	0	0	1	138	80	1	7800	310	9.4	28.7	10.6	4.3	2.2	14.2	7.9	213.5	198.7	4.8	73.5	8.82	5.25297	139.4	3.7	106.4	5.8	7.6	6.1	34.903	91.8	1482.9	8.23	196	0	0	0	0
1491	78	1	DMN	21.9179	1	0	1	100	47	1	0	0	0	0	0	1	105	54	1	4900	328	10.1	28.3	14.8	5.9	3.1	21.2	11.2		263	13.5	168.3	6.38	7.31639	124.2	3.3	73.4	7	7.9	6.2				12.27		0	0	0	0
1492	72	1	DMN	21.6793	1	0	0	100	55	0	0	0	0	1	0	1	174	94	0	7800	371	9.7	30.7	17	6.6	3.1	22.5	10.5	367	226.9	9.8	68.7	10.45	4.36349	134.8	6.9	106.4	7.6	8.5	6.2	30.1198	113	949	0.69	225	0	0	0	0
1493	36	1	PKD	21.8531	0	0	1	100	249	0	0	1	0	1	0	1	159	91	0	5200	184	5.5	17.2	18.5	6.1	3.4	11.8	7.3	124.9	277.7	8	107.6	15.14	3.54883	139	5.5	109.9	9.6	10.2	8.9	16.9543	175	189.1	0.89	539	0	0	0	0
1494	50	1	CGN	21.2615	0	0	0	100	2925	0	0	1	0	1	0	1	115	63	0	6400	234	7.4	21.9	24.2	6	3.9	2.9	4.4	112.8	221.6	7.8	121.3	10.02	5.0728	140	4.8	115	7.9	8	6.4	44.4444	153	6.6	0.05	283	0	0	0	0
1495	33	2	CGN	22.9214	0	0	0	100	59	0	1	0	0	0	0	1	135	72	0	4700	281	8.5	26.2	19.3	7.2	4.3	9.3	3.7	215.7	188.3	7	108.6	19.53	2.03519	133.2	4	96.9	7.7	7.7	8.6	7.90614	25.4	26	0.2	271	0	0	0	0
1496	61	1	CGN	20.2363	0	0	0	100	4767	0	0	1	0	1	0	2	117	77	1	5300	328	10.3	30.4	31.5	6	3.8	11.9	10	210.4	241.1	13	120.5	10.21	4.69394	136.9	4.2	95.4	8.8	9	7.8	25.8776	82.2	7.5	0.14	764	0	0	0	0
1497	59	2	DMN	21.4844	1	0	0	100	631	0	0	1	0	0	0	1	167	78	1	8000	271	8.1	24.3	8.7	5.9	3.2	20.4	11.4	439.7	214.7	7.4	54.4	7.1	5.21117	140.6	3.4	110.6	9.2	10	3.8	11.6993	111	2902	0.31	149	0	0	0	0
1498	64	1	DMN	25.9959	1	0	0	100	1	0	0	1	0	0	0	1	169	91	1	15500	172	5.2	15.4	16.1	5.1	2.3	12.8	12.4	271.7	115.6	17.3	153.6	18.45	2.42342	138.8	5	108.6	8.1	9.8	10.4	59.7368	179	1223.6	1.04	188	0	0	0	0
1499	84	2	NSC	25.8349	0	0	0	45	140	0	0	0	0	1	0	1	122	61	1	8500	302	9.1	29.2	21.1	5.4	2.4	17.7	7.2	278.5	225.1	5.1	15.7	6.04	5.61984	141.4	3.5	108.8	8.1	9.7	3	16.6897	155	207.5	5.01	280	0	0	1	0
1500	63	1	DMN	25.0916	1	0	0	100	57	0	0	1	0	0	0	1	146	78	0	7300	308	9.1	26.3	28.1	6.2	2.9	11.1	8.8	291.7	231.6	9.1	99	11.72	3.9993	140.4	3.8	104.3	7	8.1	8.3	52.716	486	305	0.25	279	0	0	0	0
1501	69	2	CGN	22.7183	0	0	0	100	1047	0	1	1	0	1	0	1	166	77	0	5600	276	8.3	25.9	19.3	5.6	3.6	20.8	18.3	439	222.7	7.6	105.6	9.1	3.79756	137.8	5.8	109.5	7.8	8.2	5.7	20.823	295	234.1	0.11	666	0	0	0	0
1502	73	1	CGN	24.3531	1	0	0	100	3264	0	0	1	0	1	0	1	147	59	0	5400	316	9.9	30.9	10.3	6.6	3.5	6.7	5.5	172	126.5	10	86.9	10.65	4.25704	138.2	3.4	113.5	8.5	9	8.6	22.9296	144	865.3	2.58	151	0	0	0	0
1503	77	1	CGN	26.0886	0	0	0	100	1070	0	0	1	0	1	0	1	148	62	0	5200	340	10.9	32.9	16.9	6.5	3.8	7.1	16.5	214.2	238.6	7.6	102.1	8.44	5.40705	138	5.2	108.1	7.2	7.4	6.2	29.9481	22.5	74.5	0.57	391	0	0	1	0
1504	68	1	CGN	20.0427	0	0	0	100	82	0	0	1	1	1	0	1	183	85	0	4900	374	11.7	35.3	18.6	5.8	3.6	9.1	8.5	194.6	125.5	8.9	81.2	8.82	5.33985	141.5	4.8	112.1	8.3	8.7	6.1	36.9058	30.9	48.5	0.07	180	0	0	0	0
1505	63	1	DMN	27.9232	1	0	0	100	131	0	0	1	0	1	0	1	167	96	0	7300	324	9.5	28.1	32.3	4.9	2.6	9.2	8.4	265	219.4	9.1	57.9	7.72	6.31448	138.2	4.2	109.4	7	8.4	5.9	20.6497	246	499.3	0.04	483	0	0	0	0
1506	82	1	CGN	23.2444	0	0	0	100	1441	1	0	1	0	0	0	1	104	57	1	6100	221	7.2	20.9	10.5	3.7	1.7	14.3	11.6	292.4	259.4	4	52.6	7.21	6.30893	137.4	3.4	112.5	6.9	9.2	5.3	61.128	534	64.2	0.05	247	0	0	0	0
1507	72	2	DMN	19.4164	1	0	0	95	709	0	1	1	1	1	0	1	151	71	0	8000	387	12.1	36.9	14.8	6.1	3.9	10.9	11.2	278.2	179.8	7.3	85.7	10.29	3.27951	141.2	5.4	107.9	8	8.1	7.8	44.7604	162	209	0.04	81	0	0	0	0
1508	70	2	NSC	23.3323	0	0	0	100	2981	0	0	1	0	0	0	1	153	74	1	7500	336	9.7	30.6	21.6	6.8	4	13	5.2	206.7	308.1	6.1	74.4	10.1	3.37424	136.2	5	108.2	9.1	9.1	5.2	16.1828	228	29.1	1	785	0	0	0	0
1509	68	1	CGN	21.5065	0	0	0	100	379	0	0	1	0	0	0	1	188	90	0	3600	285	9.3	28.4	13.2	6.9	4	31.1	33.9	228.2	258.9	10.8	89.6	7.21	6.65718	137.9	5.3	111.2	6.9	6.9	6.7	20.5785	232	323.2	0.04	202	0	0	0	0
1510	64	2	DMN	20.835	1	0	0	100	256	1	0	1	0	1	0	1	132	62	0	8300	322	9.8	29.4	17.1	5.2	2.8	48.8	9	598.1			108.1	10.04	3.48478	142.1	7.1	113.2						2674.2			0	0	0	0
1511	31	2	DMN	34.0819	1	0	0	100	289	0	0	1	1	1	0	1	158	90	0	9300	259	7	21.6	31	5.3	2.8	11.1	5.7	281.6	221.5	8.3	61.9	9.79	4.41072	138.1	5.2	109.2	6	7.2	5.2	9.18033	8.8	88.1	0.34	286	0	0	0	0
1512	68	1	DMN	22.3094	1	0	0	100	3480	1	0	1	0	0	0	1	140	65	1	4000	290	9.2	28.4	15.3	6.3	3.9	17.7	18.5	271	295	6.3	85.1	13.19	3.43814	138.3	5.7	102.6	7.6	7.7	6.1	34.8444	147	2060.6	0.14	310	0	0	0	0
1513	75	1	NSC		1	0	0	45	1084	0	0	0	0	0	0	1	105	50	1	4000	352	10.7	34.3	5.3	7.1	3.8	9.5	10.5	231.1	322.9	14.5	109.3	7.57	6.13661	136.6	4.8	104.9	7.4	7.6	11.2	17.7157	269	565.1	0.39	277	0	0	1	1
1514	63	1	NSC	21.1604	0	0	0	100	1422	0	0	1	1	1	0	1	156	85	0	8600	335	10.5	30	19.7	5.8	3.7	18	14	222.9	319.2	8.6	36.3	24.61	1.77629	133.2	4.4	89.6	10.3	10.6	7.4	45.3431	148	361.4	0.16	21	0	0	0	0
1515	38	1	Others	18.6214	0	0	0	100	4906	0	0	1	1	1	0	2	94	56	0	9300	373	10.9	33.6	36.7	7.1	3.7	10.2	4.8	123.9	206	9	58.2	11.55	4.69828	136.2	4.9	105.9	8.9	9.2	4.5	22.2707	8.8	29.5	1.23	59	0	0	0	0
1516	73	1	DMN	24.1517	1	0	0	100	442	0	0	1	0	1	0	1	163	83	0	7200	418	11.4	35.4	14.3	6.6	3.9	9.1	6.2	184.8	210.6	9.4	34.4	8.19	5.67408	140	4.6	105.5	8.5	8.6	4.5	14.2807	25.5	20	0.02	117	0	0	0	0
1517	60	2	DMN	24.9605	1	0	0	100	1086	1	0	0	0	0	0	1	141	75	0	7800	311	10.1	28.2	16.5	8.1	4.5	6.2	2.4	213.6	202.4	15	94.1	7.42	4.94191	134.5	3.6	92.4	8.1	8.1	6.6	16.9611	43.5	30.8	0.75	665	0	0	0	0
1518	76	2	DMN	23.3773	1	0	0	85	1302	1	0	1	0	0	0	1	108	59	1	4600	323	9.6	30.1	17.9	5.6	2.6	16	9.9	201.5	257.2	11.6	101.8	5.33	6.63152	139.4	4	103.8	7.3	8.7	4.7	17.3826	77.1	21.6	1.57	576	0	0	1	0
1519	71	2	Others	#DIV/0!	0	0	1	45	642	0	0	0	0	1	0	1	101	71	0	5700	421	12.7	36.6	20.5	7.2	3.4	34.1	5.4	301.4	249.3	21.5	156.8	9.29	3.68236	132.8	3.3	92.1	6	6.6	9	18.6286	208	166.7	2.42	746	0	0	0	0
1520	64	1	Others	15.0781	0	0	0	100	84	0	0	0	0	0	0	1	138	86	0	2700	246	7.9	21.9	18.4	5.3	3.1	43.1	91	265.9	542.6	16.6	76	11.51	4.0608	138.2	3.4	114.3	7.3	8.2	9	62.963	171	201.3	0.01	396	0	0	1	0
1521	65	1	CGN	26.8503	1	0	0	100	1340	0	0	1	0	1	0	1	167	95	0	7100	395	11.7	33.9	20.4	6.1	3.5	22.7	26.8	325.4	377.4	7	119.8	10.88	4.29956	142	4.8	116.8	6.5	7	5.8	53.8142	112	141.8	0.04	455	0	0	0	0
1522	63	1	CGN	22.3802	0	0	0	100	261	0	0	1	1	1	0	1	188	94	0	5800	400	11.3	35.2	10.7	7.3	4.2	24.7	23.5	274.4	212.5	11.5	90.4	6.35	7.8191	139.9	4.5	115.9	6.5	6.5	4.8	11.3873	81.8	151	0.06	176	0	0	0	0
1523	57	1	DMN	20.6011	1	0	1	100	7	0	0	0	0	0	0	1	136	87	0	13700	400	10.6	31.4	16.9	4.8	2.4	12.4	9.6	221	158.5	9.7	72.9	10	4.89627	143	4.7	107.8	8.9	10.5	9.2	9.46992	202	891.7	21.58	224	0	0	1	1
1524	61	1	CGN	24.3065	0	0	0	100	5881	0	0	1	1	1	0	1	179	103	0	5100	352	10.7	31.6	9	6	4	13.8	12.7	358	161	7.5	140.4	22.09	2.01772	139.7	5.5	108.1	7.3	7.3	9.8	37.3172	77	88.9	0.03	289	0	0	0	0
1525	45	2	CGN	19.5204	0	0	0	95	0	0	0	0	0	0	0	1	149	109	0	6700	228	6.6	19.6	17.8	6.5	4.1	28.1	10.8	527.4	694.4		116.4	15.25	2.44049	135.7	5.9	108.1	6	6	6.5	32.5544	26	2902	0.46	854	0	0	0	0
[truncated: 5 more columns]
